# Supplementary material for: QTLs and Potential Candidate Genes for Heat Stress Tolerance Identified from the Mapping Populations Specifically Segregating for Fv/Fm in Wheat
Source: Front Plant Sci. 2017 Sep 27;8:1668. doi: 10.3389/fpls.2017.01668 (PMC5623722; doi:10.3389/fpls.2017.01668)
Supplement: Supplementary file 2 [file Table_2.XLSX]

## Sheet: AllPopLinkagemap_14Feb15
This linkage maps were finally taken for consensus mappingwithSSRs28Aug2015 and for 3B_1 and 2B remapping was done to separate them better on 3rd Sept. And on 19 Jan 2016, both are updated marked yellow, interval between marker was calculated to know the biggest gap for table and this is final for paper in Version1. But now in Feb 2017, we have decided that we redo the QTL mapping on the individu…
																		Final individuall linkagege maps, After re3B2B remapping 3Sep- final
x810withSSRs	Linkage group	position cM	Interval			x1039withSSRs	Linkage group	position cM	Interval			x1313withSSRs	Linkage group	position cM	Interval			x810withSSRs			x1039withSSRs			x1313withSSRs
1061804_Sa	1	0	0			2276138_Sb	1	0	0			1696974_P	1	0	0			!ChromosomeName	No. of markers		!ChromosomeName	No. of markers		!ChromosomeName		No. of markers
1100164_P	1	0.78	0.78			Xgpw7080	1	7.94	7.94			2276138_Sb	1	2.45	2.45			Chromosome1	126		1Chromosome3A	113		1Chromosome3A		100
Xgpw7080	1	0.78	0			1127716_P	1	7.94	0			1080400_Sa	1	5.39	2.94			Chromosome2	103		2Chromosome2A	126		2Chromosome2A		116
1156116_P	1	0.78	0			1093199_Sb	1	7.94	0			1237100_P	1	5.39	0			Chromosome3	86		3Chromosome7B	119		3Chromosome7B		89
1099781_P	1	0.78	0			1140071_P	1	12.51	4.57			1090511_Sa	1	5.39	0			Chromosome4	113		4Chromosome5B	113		4Chromosome5B		114
1094621_P	1	0.78	0			977565_P_3A_na	1	13.3	0.79			1070680_P	1	5.39	0			Chromosome5	136		5Chromosome3B	112		5Chromosome3B		134
2321434_P	1	0.78	0			100010470_P	1	14.06	0.76			1093199_Sb	1	5.39	0			Chromosome6	134		6Chromosome2B	195		6Chromosome2B		180
1267076_P_3A_na	1	0.78	0			1090511_Sa	1	16.25	2.19			1206733_P	1	5.39	0			Chromosome7	220		7Chromosome1B	162		7Chromosome1B		152
1139347_P	1	0.78	0			1080400_Sa	1	18.42	2.17			1108008_P	1	5.39	0			Chromosome8	94		8Chromosome7A	97		8Chromosome7A		100
1175283_P_3A_3A_11	1	0.78	0			1070680_P	1	19.16	0.74			1190543_P_3A_3A_10	1	5.39	0			Chromosome9	55		9Chromosome4B	26		9Chromosome4B		20
1125929_P	1	0.78	0			1121595_Sb	1	19.16	0			1236041_P	1	5.39	0			Chromosome10	47		10Chromosome6A	96		10Chromosome6A		47
995853_P	1	0.78	0			1245016_P	1	19.16	0			995853_P	1	5.39	0			Chromosome11	29		11Chromosome5A	60		11Chromosome5A		55
1112725_P	1	0.78	0			1125929_P	1	20.68	1.52			1083073_P	1	8.69	3.3			Chromosome12	88		12Chromosome6B	66		12Chromosome6B		64
1256467_P	1	0.78	0			1235733_P_3A_3A_11	1	20.68	0			1106446_P	1	11.91	3.22			Chromosome13	48		13Chromosome2D	23		13Chromosome2D		31
1108860_P	1	0.78	0			1139347_P	1	20.68	0			3028241_P	1	15.2	3.29			Chromosome14	24		14Chromosome7A2	28		14Chromosome7A		44
1265963_P	1	0.78	0			1061804_Sa	1	22.15	1.47			2321434_P	1	15.2	0			Chromosome15	27		15Chromosome6A2	32		15Chromosome6A2		32
1245016_P	1	0.78	0			1100164_P	1	23.01	0.86			1265963_P	1	15.2	0			Chromosome16	24		16Chromosome6D	21		16Chromosome6D		15
3222425_Sa	1	0.78	0			979858_P	1	23.01	0			1114413_P	1	15.2	0			Chromosome17	11		17Chromosome3B2	21		17Chromosome3B2		26
1114649_Sa	1	0.78	0			1862599_Sa	1	23.01	0			1269463_P	1	15.2	0			Chromosome18	19		18Chromosome3D	15		18Chromosome3D		2
3024623_P	1	0.78	0			1241487_P	1	28.05	5.04			Xgpw7080	1	15.2	0			Chromosome19	18		19Chromosome4D	12		19Chromosome4D		13
1120838_P	1	0.78	0			989186_P_3A_3A_51	1	28.05	0			1111424_P_3A_na	1	15.2	0			Chromosome20	7		20ChromosomeNA1	14		20ChromosomeNA1		11
2262565_P	1	0.78	0			100004247_P	1	28.05	0			1245016_P	1	15.2	0			Chromosome21	54		21Chromosome4A	59		21Chromosome4A		54
1068035_P	1	0.78	0			3024670_P	1	28.05	0			981733_P	1	18.33	3.13			Chromosome22	28		22Chromosome7D	15		22Chromosome7D		13
1236041_P	1	0.78	0			1101734_P	1	28.05	0			1061804_Sa	1	21.25	2.92			Chromosome23	90		23Chromosome1A	122		23Chromosome1A		142
1190543_P_3A_3A_10	1	0.78	0			996159_P	1	28.05	0			1139347_P	1	24.19	2.94			Chromosome24	37		24Chromosome1D	41		24Chromosome1D		65
1114413_P	1	0.78	0			1093344_Sa_3A_na	1	29.47	1.42			1100164_P	1	24.19	0			Chromosome25	17		25Chromosome5D	28		25Chromosome5D		18
1122849_P	1	0.78	0			1078948_Sa	1	32.37	2.9			1862599_Sa	1	30.68	6.49			Chromosome26	10		26ChromosomeNA2	17		26ChromosomeNA2		12
1111590_P	1	0.78	0			2254081_Sa_3A_3A_132	1	36.01	3.64			1025647_Sa	1	32.86	2.18			Chromosome27	5		27ChromosomeNA3	19		27ChromosomeNA3		23
1684036_P	1	0.78	0			1863851_Sa	1	37.09	1.08			1089472_Sa	1	34.3	1.44				1650			1752				1672
1070680_P	1	0.78	0			1865001_P	1	37.09	0			980051_Sa_3A_na	1	39.8	5.5
1080400_Sa	1	0.78	0			1118490_P	1	37.09	0			989186_P_3A_3A_51	1	51.55	11.75
1235733_P_3A_3A_11	1	0.78	0			1061645_Sa	1	37.9	0.81			1112192_Sb	1	59.89	8.34
1090511_Sa	1	0.78	0			1135262_P	1	40.19	2.29			3022318_P	1	66.34	6.45
1206733_P	1	0.78	0			1205150_P_3A_na	1	40.96	0.77			1233003_P	1	66.34	0
1139244_P	1	0.78	0			3222329_P	1	40.96	0			1135262_P	1	83.9	17.56
1105515_P	1	0.78	0			1059948_Sa	1	40.96	0			1061645_Sa	1	83.9	0
1861392_P	1	0.78	0			1276037_P	1	45.73	4.77			2261258_Sb	1	91.77	7.87
1093199_Sb	1	2.38	1.6			1104125_P	1	45.73	0			1863851_Sa	1	96.91	5.14
1108610_P_3A_3A_10	1	2.38	0			1098480_Sa	1	51.4	5.67			2254081_Sa_3A_3A_132	1	99.82	2.91
979858_P	1	2.38	0			1150427_P	1	54.48	3.08			1865001_P	1	101.59	1.77
1089472_Sa	1	6.3	3.92			1119314_P	1	54.48	0			1025484_Sa	1	101.59	0
1025647_Sa	1	10.31	4.01			100001097_P	1	54.48	0			1119314_P	1	101.59	0
1862599_Sa	1	13.95	3.64			1058280_P	1	54.48	0			1159169_P	1	101.59	0
980051_Sa_3A_na	1	24.14	10.19			1254451_P	1	54.48	0			996159_P	1	101.59	0
3022318_P	1	40.37	16.23			1047871_P_3A_na	1	54.48	0			1078948_Sa	1	105.18	3.59
1087677_P	1	41.11	0.74			1228184_Sa	1	54.48	0			1093344_Sa_3A_na	1	108.08	2.9
1112192_Sb	1	41.12	0.01			1218674_P	1	54.48	0			2276155_Sa_3A_na	1	114.77	6.69
3024251_P	1	44.64	3.52			1025484_Sa	1	54.48	0			1009234_Sa	1	127.22	12.45
1862879_P	1	44.64	0			1041530_Sa	1	57.22	2.74			1078217_Sa	1	137.88	10.66
989186_P_3A_3A_51	1	44.64	0			1201189_Sa	1	60.89	3.67			2277014_Sb	1	148.34	10.46
1101734_P	1	44.64	0			1063306_Sa	1	64.52	3.63			1220874_Sb	1	157.11	8.77
1205150_P_3A_na	1	44.64	0			1252981_Sb	1	68.9	4.38			1357221_Sb	1	167.57	10.46
1025484_Sa	1	44.64	0			1078217_Sa	1	77.15	8.25			1115339_Sa	1	176.86	9.29
1078217_Sa	1	48.19	3.55			1267008_P	1	81.25	4.1			1254467_Sa	1	178.66	1.8
1009234_Sa	1	53	4.81			1091473_P	1	81.25	0			1139799_Sa	1	181.96	3.3
3022738_P	1	53	0			1093758_Sa	1	89.65	8.4			1091277_Sa	1	184.51	2.55
1118490_P	1	53	0			1088864_Sb	1	92.57	2.92			1254622_Sa	1	187.81	3.3
1061645_Sa	1	57.55	4.55			1126479_Sa_3A_3A_132	1	99.22	6.65			1063306_Sa	1	192.23	4.42
2261258_Sb	1	63.46	5.91			1027050_Sa	1	101.02	1.8			1064553_Sb	1	225.69	33.46
1373452_P	1	68.45	4.99			996906_Sa	1	118.5	17.48			1082841_Sa	1	232.06	6.37
2254081_Sa_3A_3A_132	1	72.1	3.65			1108205_P	1	125.63	7.13			996906_Sa	1	239.4	7.34
1863851_Sa	1	74.64	2.54			1695196_Sa_3A_na	1	125.63	0			990692_Sb	1	248.77	9.37
1078948_Sa	1	77.17	2.53			1237234_P	1	125.63	0			1119800_P	1	251.98	3.21
1093344_Sa_3A_na	1	80.82	3.65			2275820_Sa	1	125.63	0			1076175_P	1	251.98	0
2276155_Sa_3A_na	1	89.13	8.31			1085403_Sa	1	127.79	2.16			2323639_P	1	251.98	0
1111548_P	1	89.13	0			1070416_Sa	1	130.33	2.54			1695196_Sa_3A_na	1	251.98	0
2318709_P	1	89.13	0			992268_P	1	132.02	1.69			2275820_Sa	1	254.15	2.17
1104125_P	1	89.13	0			1862772_Sa	1	132.02	0			1085403_Sa	1	256.32	2.17
2276088_P	1	89.13	0			2253031_P	1	132.78	0.76			1011260_Sa	1	259.06	2.74
1047871_P_3A_na	1	89.13	0			1011260_Sa	1	132.78	0			1237234_P	1	261.29	2.23
1159169_P	1	89.13	0			1076175_P	1	132.78	0			1070416_Sa	1	261.29	0
1115339_Sa	1	92.34	3.21			1233553_P	1	132.78	0			992268_P	1	261.29	0
1131114_P	1	93.16	0.82			1119800_P	1	133.56	0.78			1320631_Sb_3A_na	1	261.29	0
1254467_Sa	1	94.72	1.56			2275253_P	1	133.56	0			1078744_P	1	261.29	0
1053840_Sb	1	100.63	5.91			1052021_Sa_3A_3A_140	1	133.56	0			2258990_Sb_3A_na	1	263.22	1.93
983370_Sa	1	107.3	6.67			1103494_Sa	1	135.73	2.17			1052021_Sa_3A_3A_140	1	273.28	10.06
1068273_Sa	1	111.69	4.39			1091851_Sa	1	140.13	4.4			1103494_Sa	1	275.85	2.57
3064937_Sa	1	114.96	3.27			1217329_Sb	1	147.68	7.55			1091851_Sa	1	279.17	3.32
2258307_P	1	118.09	3.13			1119611_P	1	175.4	27.72			1217329_Sb	1	285.5	6.33
1245893_Sa	1	122.72	4.63			993294_P	1	175.4	0			2257587_Sb	1	294.83	9.33
1092129_Sa	1	127.15	4.43			985381_Sa_3A_3A_191	1	175.4	0			1252656_P	1	325.47	30.64
2322673_P	1	127.15	0			982276_Sa_3A_na	1	180.56	5.16			100000080_P	1	326.33	0.86
1120940_Sb	1	127.15	0			1049191_P	1	184.29	3.73			985381_Sa_3A_3A_191	1	330.33	4
980982_Sa	1	137.69	10.54			1262637_P	1	184.29	0			982276_Sa_3A_na	1	335.49	5.16
1119800_P	1	137.69	0			1103482_P	1	184.29	0			1075069_P	1	344.26	8.77
1126577_Sb	1	137.69	0			1265573_P	1	184.29	0			100006158_P	1	345.92	1.66
990692_Sb	1	145.69	8			999051_Sa	1	186.76	2.47			1088375_P	1	346.76	0.84
1216643_Sa	1	152.35	6.66			1036835_Sa	1	190.04	3.28			1104317_Sb	1	346.76	0
996906_Sa	1	156.73	4.38			1184815_P	1	190.04	0			1279987_P	1	356.56	9.8
1113723_P	1	162.27	5.54			1123677_P	1	190.04	0			984921_Sa	1	358.73	2.17
1862772_Sa	1	170.45	8.18			1021077_P	1	190.96	0.92			999051_Sa	1	362.16	3.43
1096288_P	1	172.72	2.27			980227_P	1	192.78	1.82			1036835_Sa	1	365.43	3.27
1011260_Sa	1	172.72	0			1378303_P_3A_na	1	192.78	0			100018053_P	1	367.09	1.66
1722244_P	1	172.72	0			1092752_Sa	1	192.78	0			1102287_Sa	1	374.32	7.23
997396_Sa	1	172.72	0			100001042_P_3A_na	1	192.78	0			2256563_Sa	1	381.39	7.07
1210082_Sb	1	175.25	2.53			980924_Sa	1	192.78	0			1033170_Sa	1	384.66	3.27
100003066_P	1	175.25	0			1259138_P_3A_na	1	192.78	0			100001042_P_3A_na	1	396.82	12.16
2261992_Sa	1	175.25	0			2278055_P	1	193.48	0.7			1123677_P	1	411.33	14.51
1108205_P	1	175.25	0			1388809_P	1	194.92	1.44			1101674_P	1	412.17	0.84
2275820_Sa	1	175.25	0			1201267_Sa	1	195.59	0.67			1021077_P	1	412.97	0.8	33.46
1085403_Sa	1	179.27	4.02			1031372_Sa	1	196.86	1.27			1107072_P	2	0	0
1070416_Sa	1	181.07	1.8			1278282_P_3A_na	1	197.53	0.67			100016843_P	2	0.77	0.77
1695196_Sa_3A_na	1	182.16	1.09			1026080_P	1	197.53	0			3021805_P	2	0.77	0
989151_Sa	1	184.34	2.18			2256563_Sa	1	197.53	0			1023266_Sa	2	1.52	0.75
2323639_P	1	184.34	0			1033170_Sa	1	199.71	2.18			3021238_P	2	54.04	52.52
2255490_Sa_3B_na	1	184.34	0			1211713_P	1	202.97	3.26			1079550_P	2	54.04	0
1007203_Sb	1	190.59	6.25			3024785_P	1	202.97	0			1089786_Sa_7B_na	2	54.76	0.72
1032385_Sa_3A_na	1	205.97	15.38			3021413_P	1	202.97	0			1119713_Sa	2	54.76	0
1241567_Sa	1	220.41	14.44			100006158_P	1	205.9	2.93			988980_Sa	2	54.76	0
1001418_Sa	1	235.73	15.32			1104317_Sb	1	207.36	1.46			2254239_P	2	58.46	3.7
1212480_Sa	1	238.62	2.89			1279987_P	1	207.36	0			2302327_P_2A_na	2	59.38	0.92
999051_Sa	1	246.48	7.86			984921_Sa	1	208.09	0.73			2248396_P	2	59.38	0
1036835_Sa	1	249.38	2.9			1102287_Sa	1	212.6	4.51	27.72		1093452_P	2	61.86	2.48
2256563_Sa	1	258.03	8.65			990178_Sa	2	0	0			1052116_P	2	62.77	0.91
1033170_Sa	1	261.67	3.64			1719770_P	2	8.96	8.96			1272011_P	2	64.64	1.87
100000689_P	1	262.65	0.98			1201176_Sa	2	12.9	3.94			1232937_P	2	65.48	0.84
1138471_Sb	1	262.65	0			1088073_P	2	16.03	3.13			1231133_P	2	67.09	1.61
1208054_P	1	272.14	9.49			1063031_Sa	2	16.77	0.74			1114131_P	2	68.71	1.62
1101674_P	1	272.14	0			1150369_Sa	2	22.16	5.39			100001770_P	2	73.03	4.32
1280354_P	1	272.14	0			1235569_Sa	2	26.87	4.71			1020490_Sa	2	73.03	0
1106616_P	1	272.14	0			100000870_P	2	26.87	0			1125195_P	2	73.03	0
1009485_Sa	1	275.01	2.87			1060708_Sa_2A_2A2_8	2	26.87	0			1232836_Sa_2A_na	2	78.55	5.52
1288694_P_3A_na	1	278.76	3.75			979169_Sa	2	30.89	4.02			1005838_P	2	80.08	1.53
1095692_P	1	278.76	0			1696617_Sa	2	31.97	1.08			3022789_P	2	80.89	0.81
1378303_P_3A_na	1	278.76	0			1075950_Sa	2	34.14	2.17			3022890_P	2	83.36	2.47
1123677_P	1	278.76	0	16.23		2278113_P_2A_2A2_3	2	36.95	2.81			3021558_P	2	84.18	0.82
1023266_Sa	2	0	0			2305760_P	2	36.95	0			1214885_Sa	2	93.36	9.18
993575_Sa	2	45.73	45.73			1234201_P	2	36.95	0			1400152_P	2	93.36	0
1016489_Sa	2	50.43	4.7			2293689_P	2	36.95	0			1056176_P	2	104.99	11.63
1062525_Sa	2	54.06	3.63			1020719_Sa_1A_na	2	36.95	0			1068370_P_2A_na	2	105.73	0.74
1043350_P	2	56.25	2.19			2256769_P_2A_na	2	36.95	0			1254329_P_2A_na	2	106.49	0.76
1219075_Sb	2	60.76	4.51			3222515_P	2	36.95	0			1088624_Sa_2A_na	2	111.87	5.38
100004974_P	2	63.11	2.35			1165987_P	2	36.95	0			2303384_P_2A_na	2	111.87	0
1039214_Sa	2	63.11	0			981348_P_2A_na	2	36.95	0			1089401_Sa	2	115.48	3.61
1105987_Sa	2	66.44	3.33			1038970_P_2A_2A2_11	2	36.95	0			1108214_P	2	118.54	3.06
1034434_Sb_2A_na	2	70.68	4.24			1100836_P	2	36.95	0			1038216_P	2	132.84	14.3
1166096_Sa_2A_2A_28	2	103.46	32.78			1241825_P	2	36.95	0			1719770_P	2	132.84	0
1201813_Sb	2	114.43	10.97			1045828_P_2A_na	2	36.95	0			1128230_P	2	132.84	0
2253029_Sa_2A_2A_13	2	126.25	11.82			1242803_P_2A_2A2_4	2	36.95	0			100008040_P	2	132.84	0
1201814_Sa	2	127.69	1.44			3024357_P	2	36.95	0			1228155_P	2	133.69	0.85
999939_Sa	2	131.32	3.63			1228155_P	2	37.72	0.77			981348_P_2A_na	2	133.69	0
2266625_P	2	135.43	4.11			1386498_P	2	37.72	0			1045828_P_2A_na	2	134.53	0.84
1144114_Sa_2A_2A_9	2	142.77	7.34			1112129_P	2	37.72	0			1150369_Sa	2	134.53	0
2248858_Sa	2	149.7	6.93			1080871_Sa	2	37.72	0			1113173_P	2	134.53	0
1022408_Sa	2	152.23	2.53			1234362_P	2	38.42	0.7			1149490_Sa_2B_na	2	134.53	0
1104864_Sa	2	154.76	2.53			1284615_P	2	39.17	0.75			982854_P_2A_na	2	134.53	0
1071544_Sb	2	161.8	7.04			1233034_P	2	39.17	0			1072955_Sa	2	137.85	3.32
1032056_Sa_2D_na	2	170.94	9.14			1083971_Sb_2A_na	2	39.17	0			1144173_P	2	143.55	5.7
1124911_Sb	2	181.72	10.78			1290197_P	2	39.17	0			2256769_P_2A_na	2	143.55	0
2277664_P	2	187.1	5.38			1021101_Sa_2A_na	2	39.17	0			1020719_Sa_1A_na	2	143.55	0
1042669_Sa	2	187.1	0			1234064_P	2	42.03	2.86			1122854_P	2	143.55	0
1089750_Sa	2	197.19	10.09			991737_Sa_2A_na	2	43.92	1.89			990178_Sa	2	143.55	0
1102727_Sa	2	202.44	5.25			2257109_Sa	2	50.25	6.33			1228143_P	2	143.55	0
1144438_P	2	202.44	0			1269723_P	2	52.08	1.83			1063031_Sa	2	145.1	1.55
1059988_P	2	224.13	21.69			100005304_P	2	53.97	1.89			1201176_Sa	2	152.19	7.09
1071931_Sa_2A_na	2	228.14	4.01			1021818_Sa	2	54.82	0.85			2322321_P	2	155.61	3.42
1028748_Sb	2	235.19	7.05			1100631_Sa_2A_na	2	54.82	0			1235569d_Sa	2	155.61	0
1234201_P	2	246.32	11.13			2303431_P	2	57.61	2.79			1235569c_Sa	2	155.61	0
991737_Sa_2A_na	2	250.86	4.54			1039194_P	2	57.61	0			1060708_Sa_2A_2A2_8	2	158.52	2.91
1083971_Sb_2A_na	2	259.86	9			3021344_P	2	57.61	0			1696617_Sa	2	163.72	5.2
3222515_P	2	269.44	9.58			1077356_Sa	2	62.85	5.24			979169_Sa	2	165.91	2.19
1021101_Sa_2A_na	2	273.11	3.67			1091741_Sa	2	65.02	2.17			1075950_Sa	2	166.99	1.08
1284615_P	2	275.29	2.18			1071931_Sa_2A_na	2	72.1	7.08			1233034_P	2	168.52	1.53
1080871_Sa	2	276.8	1.51			1028748_Sb	2	80.33	8.23			3064710_Sa_2A_na	2	168.52	0
2278113_P_2A_2A2_3	2	279.12	2.32			2252561_Sa_2A_na	2	104.69	24.36			1241825_P	2	168.52	0
1075950_Sa	2	280.64	1.52			1102727_Sa	2	109.83	5.14			1080871_Sa	2	168.52	0
979169_Sa	2	281.71	1.07			1089750_Sa	2	114.97	5.14			3025579_P	2	169.31	0.79
1696617_Sa	2	283.88	2.17			1042669_Sa	2	124.83	9.86			1083971_Sb_2A_na	2	169.31	0
1060708_Sa_2A_2A2_8	2	287.53	3.65			1030525_P	2	126.31	1.48			984032_P	2	169.31	0
1235569B_Sa	2	288.97	1.44			1032056_Sa_2D_na	2	131.42	5.11			991737_Sa_2A_na	2	169.31	0
1063031_Sa	2	291.87	2.9			1124911_Sb	2	141.14	9.72			1111278_P	2	170.87	1.56
990178_Sa	2	295.21	3.34			2248858_Sa	2	147.97	6.83			1021101_Sa_2A_na	2	173.21	2.34
1235569A_Sa	2	295.21	0			1104864_Sa	2	152.02	4.05			3222515_P	2	175.62	2.41
1092372_Sb	2	295.21	0			1022408_Sa	2	156.07	4.05			100008442_P	2	175.62	0
100000870_P	2	295.21	0			1071544_Sb	2	161.98	5.91			1126800_P	2	175.62	0
979688_Sb	2	295.21	0			1166096_Sa_2A_2A_28	2	185.93	23.95			1236647_P	2	175.62	0
1279498_P	2	295.21	0			100001660_P_2A_na	2	190.86	4.93			2303431_P	2	175.62	0
1020719_Sa_1A_na	2	295.21	0			1189342_P	2	190.86	0			1021818_Sa	2	175.62	0
1122854_P	2	295.21	0			3022076_Sa_2A_na	2	193.03	2.17			1100631_Sa_2A_na	2	178.35	2.73
100008040_P	2	295.21	0			1056356_Sa_2A_2A_46	2	196.67	3.64			2257109_Sa	2	183.51	5.16
2293689_P	2	295.21	0			100015730_P	2	204.63	7.96			2288883_P_2A_na	2	186.67	3.16
1201176_Sa	2	295.21	0			1772076_P	2	204.63	0			100002115_P	2	186.67	0
1228143_P	2	295.21	0			2262196_Sb_2A_na	2	210.61	5.98			1135504_P	2	186.67	0
1108327_Sb	2	295.21	0			2281375_Sb	2	220.24	9.63			1122255_P_2A_na	2	186.67	0
1039232_Sa_2A_na	2	298.13	2.92			1091012_Sa	2	226.64	6.4			2278113_P_2A_2A2_3	2	186.67	0
1149238_Sa	2	300.3	2.17			1097996_Sa	2	229.54	2.9			1165987_P	2	186.67	0
1052193_P	2	300.3	0			994034_P_2A_2A_58	2	232.39	2.85			989588_P	2	186.67	0
998851_Sb_2A_na	2	301.97	1.67			1125294_Sa	2	233.11	0.72			100016574_P	2	186.67	0
1159200_Sb_2A_2A2_8	2	306.41	4.44			1016489_Sa	2	239.03	5.92			1071931_Sa_2A_na	2	192.62	5.95
1113293_P_2A_na	2	312.06	5.65			2275938_P_2A_na	2	242.74	3.71			1077356_Sa	2	197.79	5.17
981946_Sb	2	312.89	0.83			1268994_P	2	242.74	0			1242794_P	2	199.2	1.41
1149490_Sa_2B_na	2	315.16	2.27			3025132_P	2	276.53	33.79			1091741_Sa	2	202.78	3.58
1072955_Sa	2	316.66	1.5			1298520_P	2	276.53	0			1028748_Sb	2	211.8	9.02
1254329_P_2A_na	2	349.49	32.83			1265424_P	2	277.33	0.8			2258407_Sb	2	237.95	26.15
1214885_Sa	2	364.04	14.55			1112343_P	2	279.64	2.31			1003845_Sa_2A_2A2_32	2	244.66	6.71
3022890_P	2	374.22	10.18			1267784_P	2	281.96	2.32			1144438_P	2	247.24	2.58
3022804_P	2	374.22	0			1089786_Sa_7B_na	2	284.2	2.24			1030525_P	2	253.57	6.33
1125433_P	2	374.98	0.76			1218372_P	2	285.69	1.49			1042669_Sa	2	254.46	0.89
1084265_P_2A_na	2	375.73	0.75			1066209_P	2	286.47	0.78			2257031_Sa_2A_na	2	259.23	4.77
1144426_P	2	375.73	0			1205637_P	2	288.01	1.54			998286_Sa	2	263.25	4.02
1127593_P	2	375.73	0			1031381_P	2	288.77	0.76			1166096_Sa_2A_2A_28	2	289.66	26.41
3022789_P	2	375.73	0			1017074_P	2	288.77	0			1056356_Sa_2A_2A_46	2	307.3	17.64
3222158_P	2	375.73	0			1119713_Sa	2	288.77	0			3022076_Sa_2A_na	2	314.33	7.03
1212382_P	2	375.73	0			988980_Sa	2	288.77	0			1189342_P	2	318.87	4.54
1087907_P	2	375.73	0			1020490_Sa	2	288.77	0			100015730_P	2	318.87	0
1118575_Sb	2	375.73	0			1116192_P	2	288.77	0			1016489_Sa	2	319.63	0.76
3022436_P	2	375.73	0			1128886_P	2	288.77	0			1268994_P	2	321.13	1.5
3026032_P	2	375.73	0			100008146_P	2	288.77	0			1772076_P	2	321.13	0
1108319_P	2	375.73	0			3022804_P	2	288.77	0			1125294_Sa	2	325.18	4.05
100008146_P	2	375.73	0			100017309_P	2	291.16	2.39			2262196_Sb_2A_na	2	334.23	9.05
1128886_P	2	375.73	0			1091536_P	2	291.96	0.8			1254421_P	2	341.57	7.34
1094463_P	2	375.73	0			2251299_P	2	291.96	0			1091012_Sa	2	343.97	2.4
1232836_Sa_2A_na	2	375.73	0			2302327_P_2A_na	2	294.31	2.35			2281375_Sb	2	350.29	6.32
1203500_P	2	375.73	0			1144426_P	2	295.83	1.52			1097996_Sa	2	357	6.71
1099706_P	2	375.73	0			100002898_P	2	296.57	0.74			1062678_P	2	357	0
1092415_P	2	375.73	0			1231133_P	2	301.16	4.59			1089455_Sa	2	371.69	14.69	52.52
100001770_P	2	375.73	0			1243893_P	2	305.1	3.94			1072804_Sa	3	0	0
1020490_Sa	2	375.73	0			3027490_P	2	305.88	0.78			1102660_Sa	3	3.86	3.86
1116192_P	2	375.73	0			2303354_P	2	305.88	0			986768_Sa	3	5.14	1.28
1233149_P	2	375.73	0			1087907_P	2	305.88	0			2253061_Sa	3	7.75	2.61
1159460_P	2	375.73	0			1232836_Sa_2A_na	2	308.87	2.99			100000069_P	3	18.76	11.01
988980_Sa	2	375.73	0			1099706_P	2	308.87	0			1138630_P	3	20.55	1.79
1067630_P	2	430.06	54.33			3022789_P	2	309.68	0.81			1250223_P	3	31.1	10.55
1205637_P	2	430.82	0.76			3222158_P	2	311.36	1.68			982174_Sa	3	37.2	6.1
1079550_P	2	431.55	0.73			3022436_P	2	312.23	0.87			1228547_P	3	44.29	7.09
1030541_P	2	431.55	0			1108319_P	2	313.87	1.64			100021254_P	3	44.29	0
1216244_P	2	432.97	1.42			1138728_P	2	313.87	0			1115248_Sa	3	45.13	0.84
1202601_P	2	435.88	2.91			3028125_P	2	313.87	0			2256587_P	3	45.13	0
2305101_P	2	436.63	0.75	54.33		1093452_P	2	315.53	1.66			1114281_P	3	45.13	0
1025489_Sa	3	0	0			1052116_P	2	316.43	0.9			1695320_P	3	45.13	0
1090011_P	3	11.15	11.15			1091838_P	2	316.43	0			1058763_Sa	3	46.91	1.78
1103744_Sa	3	19.86	8.71			1214885_Sa	2	321.58	5.15			1079125_P	3	46.91	0
3020626_P	3	19.86	0			1088624_Sa_2A_na	2	331.93	10.35			1123088_P	3	46.91	0
1109521_P	3	19.86	0			1254329_P_2A_na	2	341.81	9.88			1108010_P	3	47.65	0.74
1151516_P	3	19.86	0			1056176_P	2	343.42	1.61			1125126_P	3	48.37	0.72
1126816_P	3	19.86	0			1089401_Sa	2	352.19	8.77			1389576_P	3	49.11	0.74
1094506_Sa_7A_na	3	19.86	0			1108214_P	2	359.12	6.93			1091813_P	3	49.11	0
1066885_P	3	19.86	0			1023266_Sa	2	403.36	44.24			1236275_P	3	49.85	0.74
1091206_Sa	3	21.48	1.62			996542_P_2A_na	2	405.97	2.61	44.24		1235731_P	3	50.58	0.73
1112978_P	3	25.87	4.39			2292652_P	3	0	0			2354250_P	3	50.58	0
2276286_P	3	25.87	0			1120959_P	3	1.61	1.61			1265521_P	3	51.31	0.73
1214072_P	3	26.67	0.8			1061383_P	3	1.61	0			1068966_P	3	51.31	0
1220962_Sa	3	29.94	3.27			1025489_Sa	3	3.96	2.35			1116107_P	3	51.31	0
1109098_P	3	33.16	3.22			1090011_P	3	15.79	11.83			1138201_P	3	51.31	0
993047_Sa	3	33.16	0			1103744_Sa	3	21.18	5.39			1265688_P	3	51.31	0
3023465_P	3	33.16	0			1068044_P	3	21.89	0.71			1051716_P	3	51.31	0
1218666_Sb	3	36.45	3.29			1138457_P	3	21.89	0			1149311_P	3	51.31	0
1090738_P	3	36.45	0			986862_P	3	21.89	0			1090408_P_7B_na	3	51.31	0
1075318_P	3	36.45	0			1267528_P	3	21.89	0			1211379_P	3	51.31	0
1064776_Sa_7D_na	3	36.45	0			1166087_P	3	21.89	0			3025777_P	3	51.31	0
1210593_P	3	36.45	0			100003580_P	3	23.43	1.54			1102734_P_5B_na	3	51.31	0
1127229_Sa_7B_na	3	37.34	0.89			1109521_P	3	23.43	0			1125706_P	3	53.4	2.09
991111_P_1B_na	3	37.34	0			993047_Sa	3	23.43	0			1088412_P	3	54.4	1
2253526_Sa	3	37.34	0			1109098_P	3	23.43	0			2251746_P	3	57.32	2.92
1064091_Sa_7B_na	3	40.24	2.9			1218666_Sb	3	28.18	4.75			1211047_P	3	57.32	0
977084_Sa	3	45.02	4.78			2265361_P	3	30.04	1.86			100002277_P	3	58.33	1.01
1049642_Sa	3	49.79	4.77			1220962_Sa	3	30.04	0			1283900_P	3	58.33	0
100000998_P	3	49.79	0			1128465_P	3	40.16	10.12			1107494_P	3	59.31	0.98
2258263_P	3	49.79	0			1066885_P	3	42.7	2.54			1106247_P	3	59.31	0
1126423_P	3	51.45	1.66			100023728_P	3	42.7	0			3024491_P	3	63.24	3.93
1091255_Sb	3	51.45	0			1111557_P	3	42.7	0			2275329_P	3	67.87	4.63
100002277_P	3	51.45	0			2258899_P_7B_7B_38	3	42.7	0			2292781_P	3	67.87	0
1074462_P	3	52.29	0.84			1396242_P	3	42.7	0			1210593_P	3	68.87	1
1000124_Sa	3	54.02	1.73			1110358_P	3	43.61	0.91			991111_P_1B_na	3	69.86	0.99
1087261_Sa_5B_na	3	55.83	1.81			1091206_Sa	3	46.32	2.71			1067578_P	3	70.8	0.94
997618_Sa_5B_na	3	58.02	2.19			1094506_Sa_7A_na	3	55.89	9.57			1711249_P	3	71.76	0.96
1235203_P	3	60.54	2.52			1216137_P_7B_7B_57	3	55.89	0			1110765_P_7B_na	3	85.85	14.09
1121903_P	3	64.95	4.41			1157103_P	3	55.89	0			1204447_P	3	99.18	13.33
978618_P	3	64.95	0			1073429_Sa	3	64.62	8.73			1089572_P	3	100.2	1.02
1129545_P	3	68.49	3.54			3021594_P	3	72.04	7.42			1075318_P	3	101.17	0.97
1074787_Sa_3D_na	3	68.49	0			1084285_P	3	72.04	0			1307397_P	3	102.13	0.96
1058250_Sa	3	71.71	3.22			1064091_Sa_7B_na	3	75.67	3.63			988288_P	3	102.13	0
1059628_Sa_5B_na	3	73.15	1.44			1000420_P	3	77.54	1.87			1233786_P	3	102.13	0
2258978_Sa	3	81.03	7.88			1234295_P	3	79.44	1.9			1246762_P	3	102.13	0
1112236_Sa	3	82.47	1.44			1235203_P	3	81.42	1.98			1094506_Sa_7A_na	3	102.13	0
1203911_P	3	85.15	2.68			1125706_P	3	82.38	0.96			100001188_P	3	102.13	0
1106481_P	3	85.15	0			1129545_P	3	83.34	0.96			1110358_P	3	104.66	2.53
988956_Sa	3	85.15	0			1064776_Sa_7D_na	3	83.34	0			1070139_P	3	107.13	2.47
1216137_P_7B_7B_57	3	85.15	0			1107494_P	3	83.34	0			1066885_P	3	107.13	0
980253_Sa	3	86.92	1.77			2275239_P	3	83.34	0			1091206_Sa	3	108.93	1.8
1019110_Sa	3	92.08	5.16			1219566_P	3	83.34	0			1396242_P	3	111.73	2.8
2263161_Sb	3	99.99	7.91			100000387_P	3	86.09	2.75			1151516_P	3	111.73	0
1003915_Sb	3	105.93	5.94			1075318_P	3	87.02	0.93			2265361_P	3	111.73	0
989977_Sb	3	116.6	10.67			1049642_Sa	3	88.94	1.92			1062244_P	3	112.54	0.81
1207507_Sa	3	125.6	9			988288_P	3	91.74	2.8			1109098_P	3	113.35	0.81
1047178_Sb	3	130.74	5.14			1307397_P	3	92.67	0.93			1126816_P	3	114.19	0.84
1092702_Sa	3	135.96	5.22			2278084_P	3	96.42	3.75			3023465_P	3	115	0.81
1162183_Sa	3	139.29	3.33			2275229_P	3	98.29	1.87			2258899_P_7B_7B_38	3	115	0
1064485_Sa_7B_7B_76	3	142.56	3.27			2253526_Sa	3	100.12	1.83			1267528_P	3	115	0
1089487_Sa	3	150.88	8.32			2292781_P	3	101.95	1.83			1103744_Sa	3	115	0
979150_Sa	3	169.92	19.04			1127229_Sa_7B_na	3	104.79	2.84			1202147_P	3	115	0
1020865_Sa_7B_na	3	171.13	1.21			1206877_P	3	108.59	3.8			993047_Sa	3	115	0
100002117_P	3	178.48	7.35			3024491_P	3	108.59	0			100003580_P	3	116.33	1.33
1028758_Sa_7B_7B_120	3	178.48	0			1110765_P_7B_na	3	108.59	0			1102460_P	3	116.33	0
1139203_P	3	179.15	0.67			100007400_P	3	109.52	0.93			100001215_P	3	117.7	1.37
2293044_Sa	3	182.03	2.88			1089487_Sa	3	110.52	1			1123476_P_7B_7B_39	3	117.7	0
1091870_P_7B_7B_121	3	182.03	0			1281506_P	3	113.53	3.01			100000237_P	3	117.7	0
2275815_P	3	182.03	0			1028758_Sa_7B_7B_120	3	127.23	13.7			1138457_P	3	117.7	0
1202738_P	3	200.53	18.5			100002117_P	3	128.62	1.39			2277327_P	3	131.05	13.35
982174_Sa	3	205.59	5.06			1016559_Sa	3	128.62	0			1025489_Sa	3	132.76	1.71
982897_P_7B_7B_127	3	212.08	6.49			1139203_P	3	129.28	0.66			1061383_P	3	134.47	1.71
996476_Sa	3	212.78	0.7			100003667_P	3	129.28	0			3034029_P	3	138.54	4.07
1109742_Sa	3	214.04	1.26			1087658_P	3	129.28	0			993932_P	3	142.65	4.11
1128830_Sa	3	215.85	1.81			1207996_P	3	129.28	0			2277019_P	3	144.19	1.54
1115248_Sa	3	215.85	0			2275815_P	3	129.28	0			1218163_P_5D_na	3	147.21	3.02	14.09
1072021_P	3	215.85	0			1069099_P	3	129.28	0			1121903_P	4	0	0
1403639_P	3	215.85	0			1133404_P	3	134.66	5.38			978618_P	4	0.99	0.99
1077942_P	3	215.85	0			2276807_P	3	134.66	0			1207229_P_5B_5B_11	4	1.99	1
100000069_P	3	215.85	0			1403639_P	3	136.4	1.74			1026809_P	4	7.81	5.82
1258023_P	3	215.85	0			1320707_P	3	138.17	1.77			1128673_P	4	10.53	2.72
2256587_P	3	216.65	0.8			1120708_P	3	140.73	2.56			2262899_P	4	11.46	0.93
1227892_Sa	3	220.5	3.85			1253168_P	3	141.55	0.82			100002149_P	4	11.46	0
1251727_P	3	220.5	0			1258009_P	3	142.41	0.86			100013867_P	4	37.88	26.42
1695320_P	3	244.27	23.77			1113156_P	3	143.27	0.86			1162958_P	4	43.21	5.33
1107476_P	3	245.04	0.77	23.77		1216073_P	3	144.94	1.67			1126542_P	4	53.46	10.25
1020686_Sa_5B_na	4	0	0			100029090_P	3	145.73	0.79			2322986_P_5B_na	4	53.46	0
3033994_P	4	42.44	42.44			3034479_P	3	146.53	0.8			1069940_Sa	4	53.46	0
1150673_P_5B_na	4	42.44	0			100011648_P	3	147.32	0.79			1079393_P	4	53.46	0
1203564_Sa	4	43.95	1.51			1115248_Sa	3	148.08	0.76			1864155_P	4	53.46	0
1036259_Sa_5B_na	4	45.76	1.81			100021254_P	3	148.89	0.81			1860791_P	4	53.46	0
100003691_P	4	45.76	0			1252655_P	3	152.39	3.5			1304411_P_5B_5B_88	4	53.46	0
1219067_Sa	4	48.3	2.54			982174_Sa	3	161.64	9.25			1138222_P	4	54.38	0.92
2277685_P	4	50.84	2.54			100003060_P	3	166.45	4.81			1064818_P	4	55.31	0.93
3029597_P	4	50.84	0			1250223_P	3	171.4	4.95			1095975_P	4	56.25	0.94
100000147_P	4	50.84	0			982234_P	3	171.4	0			2292723_P_5B_5B_67	4	56.25	0
1266853_Sa	4	50.84	0			1077942_P	3	173.02	1.62			1229076_P	4	56.25	0
2322972_P	4	50.84	0			1072945_P	3	178.69	5.67			1103475_P	4	56.25	0
1204542_P	4	50.84	0			1102660_Sa	3	178.69	0			1671520_P	4	56.25	0
1273651_Sa_5B_na	4	50.84	0			1080449_P	3	178.69	0			1108002_P_5B_5B_65	4	56.25	0
988795_P	4	50.84	0			2253061_Sa	3	179.4	0.71			100005546_P	4	57.22	0.97
1104600_P	4	50.84	0			1058955_P	3	182.25	2.85			1210046_P	4	58.19	0.97
3025513_P	4	50.84	0			986768_Sa	3	185.19	2.94			1379367_P	4	59.21	1.02
2322213_P	4	50.84	0			1072804_Sa	3	194.38	9.19			988956_Sa	4	59.21	0
1250382_P	4	51.72	0.88			1105214_P	3	195.78	1.4			100005414_P	4	59.21	0
2289724_P_5B_5B_265	4	51.72	0			100014185_P	3	195.78	0			3021398_P	4	59.21	0
100003492_P	4	52.59	0.87			1225979_P	3	196.48	0.7			100005727_P	4	59.21	0
1047692_P_5B_5B_267	4	52.59	0			1051354_P	3	196.48	0			2363750_P	4	59.21	0
2288940_P	4	52.59	0			1116107_P	3	196.48	0			1266900_P	4	60.52	1.31
1018447_P	4	52.59	0			1259613_P	3	196.48	0			3024992_P	4	61.85	1.33
1079053_P_5B_na	4	52.59	0			1265411_P	3	196.48	0			1169960_P_5B_5B_88	4	63.79	1.94
2262945_Sb_5B_5B_214	4	52.59	0			3028292_P	3	196.48	0			1092425_P	4	63.79	0
1058699_P_5B_na	4	52.59	0			100000451_P	3	196.48	0			1228203_P_5B_5B_154	4	63.79	0
991597_Sa	4	53.39	0.8			1068966_P	3	196.48	0			1216209_Sa	4	66.04	2.25
1068364_Sa	4	59.74	6.35			3021465_P	3	196.48	0			1267010_P_5B_na	4	66.04	0
1266698_P	4	59.74	0			1389576_P	3	198	1.52			1125898_Sa	4	66.04	0
999682_Sa	4	59.74	0			1265383_P	3	198.73	0.73			1233649_P_5B_5B_160	4	66.04	0
1130643_P	4	61.89	2.15			1265394_P	3	198.73	0			1063247_P	4	66.04	0
1066874_Sa	4	66.24	4.35			2354250_P	3	199.48	0.75			1089396_P	4	66.04	0
3023878_P	4	72.95	6.71			2278143_P	3	201.01	1.53			1126823_Sb_5B_na	4	66.04	0
1100714_P	4	76.09	3.14			1125126_P	3	201.79	0.78			978557_P_5B_na	4	66.04	0
100000458_Sa_4A_na	4	85.16	9.07			1123088_P	3	202.58	0.79			1109914_P	4	66.89	0.85
1089164_P	4	89.57	4.41			1260179_P_7B_na	3	204.89	2.31			1207474_P	4	66.89	0
1151340_P	4	89.57	0			3034274_P	3	205.64	0.75			1295480_P	4	66.89	0
1112093_P	4	89.57	0			1266724_P	3	205.64	0			100002142_P	4	66.89	0
982446_Sa	4	89.57	0			1091813_P	3	206.43	0.79			1241758_P_5B_5B_189	4	66.89	0
985884_Sa	4	90.64	1.07			1228183_P	3	206.43	0			1207101_P	4	66.89	0
1209600_P	4	95.51	4.87			1058763_Sa	3	206.43	0			1223061_P	4	66.89	0
1393328_P_5B_na	4	96.34	0.83			1107476_P	3	208.91	2.48	13.7		988221_Sa	4	66.89	0
1092235_P	4	96.34	0			1054916_P	4	0	0			1226438_P	4	68.51	1.62
1150191_P_5B_5B_201	4	96.34	0			1026809_P	4	0	0			3032502_P	4	69.35	0.84
2294238_P	4	96.34	0			1068157_P_5B_na	4	0.89	0.89			982419_P	4	70.22	0.87
1207474_P	4	96.34	0			2262899_P	4	1.76	0.87			1061182_Sa_5B_na	4	76.09	5.87
1241758_P_5B_5B_189	4	96.34	0			1207229_P_5B_5B_11	4	10.93	9.17			1086056_Sa	4	82.77	6.68
3027773_P	4	97.12	0.78			990408_Sa	4	12.85	1.92			2276250_P_5B_na	4	82.77	0
2255451_Sb	4	97.12	0			100002149_P	4	18.73	5.88			1280283_P	4	82.77	0
1123781_P_5B_5B_184	4	106.52	9.4			1089846_P	4	22.86	4.13			100011175_P	4	83.65	0.88
1220233_Sb	4	106.52	0			1158323_P	4	34.3	11.44			2276334_Sb	4	83.65	0
1233905_P	4	106.52	0			1104310_P_5B_5B_23	4	37.76	3.46			2275516_P_5B_na	4	88.75	5.1
988221_Sa	4	106.52	0			2345254_P	4	40.58	2.82			1078595_P_5B_na	4	89.61	0.86
1247308_P	4	108.81	2.29			1088227_P_5B_na	4	44.02	3.44			1393328_P_5B_na	4	89.61	0
1233514_P	4	108.81	0			1088601_P	4	46.06	2.04			3021257_P	4	89.61	0
1092387_Sb	4	123.69	14.88			1207571_P	4	47.47	1.41			1089115_P	4	90.48	0.87
1061182_Sa_5B_na	4	132.39	8.7			1069940_Sa	4	50.08	2.61			3026946_P	4	91.34	0.86
1267248_P	4	133.72	1.33			1116188_P	4	70.03	19.95			985884_Sa	4	93.78	2.44
1043264_P	4	148.46	14.74			1089016_P	4	74.2	4.17			982446_Sa	4	96.69	2.91
1247739_P	4	148.46	0			1073735_P_5B_na	4	74.2	0			100008234_P	4	104.29	7.6
976877_Sa	4	149.84	1.38			976877_Sa	4	74.2	0			1058699_P_5B_na	4	104.29	0
2276520_P	4	150.75	0.91			1864155_P	4	74.2	0			991597_Sa	4	106.67	2.38
1089020_Sa	4	150.75	0			1273063_Sa_5B_5B_65	4	74.2	0			3025481_P	4	109.76	3.09
1163931_P	4	150.75	0			1210046_P	4	74.2	0			3025513_P	4	109.76	0
1235095_P	4	150.75	0			1379367_P	4	74.2	0			100000897_P	4	109.76	0
1125113_P	4	151.5	0.75			2292723_P_5B_5B_67	4	74.2	0			1104600_P	4	111.29	1.53
1050902_Sb	4	151.5	0			2363750_P	4	74.2	0			1221194_P	4	111.29	0
2289457_P	4	151.5	0			3034150_P	4	74.2	0			1139663_Sa	4	112.9	1.61
1100063_P	4	152.24	0.74			100004773_P	4	74.2	0			100005300_P	4	115.34	2.44
1408880_P	4	152.98	0.74			1079393_P	4	74.2	0			2288940_P	4	115.34	0
2257217_Sa	4	155.14	2.16			1203972_P	4	74.2	0			100000239_P	4	115.34	0
1106833_P	4	155.14	0			1105504_P	4	74.2	0			2253687_P	4	115.34	0
1203972_P	4	155.14	0			100003024_P	4	74.2	0			1107115_P	4	115.34	0
1053942_P	4	155.14	0			3029278_P	4	74.2	0			100029996_P	4	115.34	0
996130_Sa_2B_na	4	155.14	0			100003729_P	4	74.2	0			2322972_P	4	116.12	0.78
2335155_P	4	155.14	0			100005727_P	4	74.2	0			1121504_P	4	116.12	0
1023386_Sa	4	155.14	0			1102521_P	4	74.2	0			100000472_P	4	116.9	0.78
3023722_P	4	155.14	0			1138222_P	4	74.2	0			1219067_Sa	4	117.72	0.82
1061125_P	4	155.14	0			1169960_P_5B_5B_88	4	74.2	0			1068465_P	4	117.72	0
100002458_P	4	157.32	2.18			1266900_P	4	74.9	0.7			1020186_Sb_5D_na	4	117.72	0
1113000_P	4	158.8	1.48			1094714_Sa	4	74.9	0			1018447_P	4	117.72	0
1091695_Sa	4	160.22	1.42			3024992_P	4	76.87	1.97			1108542_P	4	117.72	0
1105008_Sb	4	161.59	1.37			1151739_Sa	4	78.83	1.96			3023878_P	4	117.72	0
1233050_P	4	163.73	2.14			2289457_P	4	78.83	0			1081517_P	4	117.72	0
1092425_Sa	4	166.47	2.74			2322986_P_5B_na	4	78.83	0			3021720_P	4	117.72	0
1696741_P	4	170	3.53			100002785_P	4	78.83	0			1273651_Sa_5B_na	4	117.72	0
1113053_P	4	170	0			1117056_P	4	78.83	0			1228004_P_5B_5B_245	4	117.72	0
992373_Sa	4	170	0			1254731_P	4	78.83	0			3033994_P	4	117.72	0
100002646_P	4	172.12	2.12			1106833_P	4	78.83	0			1151573_Sa	4	117.72	0
1201658_Sa_5B_na	4	176.3	4.18			1247739_P	4	78.83	0			1217198_P	4	119.33	1.61
1279456_P	4	179.8	3.5			1062072_P	4	78.83	0			100003148_P	4	121	1.67
1132557_Sa	4	182.62	2.82			1092316_P	4	78.83	0			1244929_P	4	122.64	1.64
1079711_P	4	183.34	0.72			1053942_P	4	78.83	0			2299473_P	4	123.45	0.81
1271176_P	4	183.34	0			1408880_P	4	78.83	0			1076157_Sa	4	126.5	3.05
1287956_Sa	4	183.34	0			1250057_P	4	78.83	0			100004401_P	4	133.35	6.85
1769624_P	4	183.34	0			1235095_P	4	78.83	0			1240909_P_5B_na	4	135.7	2.35
1139328_P	4	183.34	0			3023722_P	4	78.83	0			1149172_P	4	135.7	0
100003024_P	4	185.58	2.24			2292112_P	4	78.83	0			1120049_P	4	138.12	2.42
1120474_P_5B_na	4	187.77	2.19			1110275_P	4	78.83	0			990481_P	4	138.12	0
1110275_P	4	187.77	0			2257217_Sa	4	78.83	0			1379770_P	4	138.12	0
1207571_P	4	187.77	0			1113053_P	4	78.83	0			1112241_P	4	138.12	0
1088601_P	4	188.51	0.74			3021204_P	4	78.83	0			1132557_Sa	4	145.05	6.93
1104310_P_5B_5B_23	4	191.42	2.91			1132557_Sa	4	79.55	0.72			2264675_Sb_5B_na	4	152.95	7.9	26.42
1864155_P	4	191.42	0			1060406_P	4	79.55	0			1140438_P_3B_na	5	0	0
1163509_Sa_5B_5B_20	4	191.42	0			100001716_P	4	79.55	0			Xgwm533_3BS	5	9	9
1125941_Sa	4	197.51	6.09			1125898_Sa	4	81.52	1.97			1765052_P	5	12.76	3.76
1864468_Sa	4	206.3	8.79			1216209_Sa	4	91.81	10.29			1269125_P	5	12.76	0
1089846_P	4	213.73	7.43			1061182_Sa_5B_na	4	98.11	6.3			2267294_Sa	5	12.76	0
1082487_Sa	4	216.93	3.2			1086056_Sa	4	103.68	5.57			3023426_P	5	12.76	0
988556_Sa	4	221.27	4.34			1001277_P	4	103.68	0			998573_P	5	13.55	0.79
1064753_Sa_5B_5B_0	4	222.67	1.4			2276250_P_5B_na	4	104.52	0.84			100008403_P	5	13.55	0
1268749_Sb	4	226.36	3.69	42.44		1228203_P_5B_5B_154	4	104.52	0			1233241_P	5	14.33	0.78
Xgpw8020	5	0	0			1206368_P	4	104.52	0			1150463_P	5	15.16	0.83
1061426_Sa_3B_na	5	9.97	9.97			100002142_P	4	105.41	0.89			3021905_P	5	16.79	1.63
1105629_P	5	11.73	1.76			3027773_P	4	105.41	0			100002242_P	5	17.57	0.78
3029878_P	5	11.73	0			992433_Sa_2B_5B_181	4	106.74	1.33			1035021_P	5	19.94	2.37
1307563_P	5	11.73	0			988221_Sa	4	111.51	4.77			1106039_P	5	19.94	0
1018390_P	5	11.73	0			1103914_P	4	114.24	2.73			100001621_P	5	19.94	0
1231488_P	5	11.73	0			1207101_P	4	114.24	0			Xgpw8020	5	19.94	0
3034416_P	5	11.73	0			1228118_P	4	114.24	0			2275498_P_3B_na	5	19.94	0
1372176_P	5	11.73	0			987722_P	4	114.24	0			1694847_P	5	19.94	0
3021905_P	5	11.73	0			100012688_P	4	115.14	0.9			100010213_P	5	20.71	0.77
1722808_P	5	11.73	0			1126823_Sb_5B_na	4	115.14	0			2303474_P	5	20.71	0
3023426_P	5	11.73	0			1207474_P	4	116.97	1.83			998652_Sa_3B_3B_59	5	22.15	1.44
100003217_P	5	11.73	0			1241758_P_5B_5B_189	4	116.97	0			1213218_P	5	28.09	5.94
1150463_P	5	11.73	0			2276334_Sb	4	121.81	4.84			1140921_P	5	34.11	6.02
1239212_P	5	11.73	0			982446_Sa	4	130.87	9.06			1102903_P	5	34.11	0
100002000_P	5	11.73	0			1106794_P	4	134.48	3.61			3028574_P	5	34.11	0
2277314_P_3B_na	5	11.73	0			1150191_P_5B_5B_201	4	135.37	0.89			1178540_P	5	34.11	0
1269125_P	5	11.73	0			1151340_P	4	135.37	0			1127409_Sb	5	39.52	5.41
1130043_P_3B_na	5	11.73	0			985884_Sa	4	136.27	0.9			1239416_P	5	39.52	0
3027969_P	5	11.73	0			991597_Sa	4	145.37	9.1			1006051_P	5	39.52	0
1104936_P	5	11.73	0			1067474_P	4	147.52	2.15			1723059_P	5	39.52	0
998573_P	5	11.73	0			1250382_P	4	147.52	0			1106112_P	5	39.52	0
3022724_P_3B_na	5	11.73	0			1104600_P	4	150.09	2.57			1071633_Sa	5	39.52	0
1217990_Sa_3B_3B_1	5	12.64	0.91			2289724_P_5B_5B_265	4	151.82	1.73			1195784_Sa	5	42.42	2.9
1148843_P_3B_3B_0	5	13.55	0.91			100000897_P	4	153.58	1.76			3029380_P	5	42.42	0
1119281_P_3B_3B_0	5	13.55	0			1308544_P	4	155.34	1.76			1140685_P	5	43.1	0.68
1211784_Sa_3B_na	5	15.27	1.72			100003715_P	4	156.17	0.83			1018399_P	5	43.1	0
2300689_P	5	15.27	0			2322213_P	4	157.88	1.71			1173207_P	5	43.1	0
Xgwm533_3BS	5	15.27	0			1273651_Sa_5B_na	4	161.23	3.35			1082497_P_3B_3B_97	5	43.1	0
1161043_P	5	15.27	0			1121504_P	4	162.86	1.63			3021187_P	5	43.1	0
990937_Sb_3B_na	5	15.27	0			2288940_P	4	162.86	0			1018357_Sa_3B_na	5	43.1	0
100012699_P	5	15.27	0			100000472_P	4	165.36	2.5			997369_P	5	43.1	0
1106533_Sa_3B_na	5	15.27	0			2277685_P	4	167.03	1.67			100024101_P	5	43.1	0
1218388_Sa_3B_na	5	18.94	3.67			1219067_Sa	4	167.03	0			1078880_P	5	43.1	0
Xgwm389	5	25.1	6.16			100029996_P	4	168.78	1.75			100007700_P	5	43.1	0
1389125_P_3B_na	5	34.09	8.99			1046746_P	4	168.78	0			1233210_P	5	43.1	0
1244651_Sb_3B_na	5	57.41	23.32			1081517_P	4	168.78	0			1104766_P_3B_3B_99	5	43.1	0
1109710_Sb	5	61.51	4.1			2303346_P	4	169.67	0.89			1106251_P	5	43.1	0
998652_Sa_3B_3B_59	5	65.17	3.66			1100361_P	4	170.57	0.9			1223908_P	5	43.1	0
1694666_Sa_3B_3B_77	5	71.9	6.73			3033994_P	4	172.37	1.8			1241253_P	5	43.1	0
1073771_Sa_3B_na	5	73.72	1.82			1151573_Sa	4	174.08	1.71			1021742_Sa	5	43.1	0
1006051_P	5	78.44	4.72			1076157_Sa	4	179.93	5.85			2325556_P	5	43.1	0
1239416_P	5	78.44	0			1129956_Sb	4	191.19	11.26	19.95		989764_P	5	43.84	0.74
1004919_Sa_3B_3B_87	5	83.44	5			Xgwm533_3BS	5	0	0			1123956_P	5	43.84	0
100024101_P	5	84.19	0.75			Xgpw8020	5	28.74	28.74			2252619_Sa_3B_na	5	45.46	1.62
1067398_Sa_3B_na	5	84.19	0			Xwmc754_3B	5	59.77	31.03			991453_Sa	5	50.58	5.12
1018357_Sa_3B_na	5	84.19	0			100010213_P	5	72.74	12.97			Xgwm566_3B	5	57.58	7
1071633_Sa	5	85.53	1.34			1087668_P	5	72.74	0			1218361_P_3B_3B_111	5	66.37	8.79
1114971_P	5	86.22	0.69			2303537_P	5	72.74	0			1100269_P	5	66.37	0
1104766_P_3B_3B_99	5	86.22	0			100002991_P	5	72.74	0			1387401_P	5	66.37	0
1233465_P_3B_3B_99	5	86.94	0.72			998652_Sa_3B_3B_59	5	72.74	0			996936_P_3B_3B_122	5	66.37	0
2255749_P	5	86.94	0			1006057_P	5	75.78	3.04			1217266_P_3B_3B_111	5	66.37	0
1106251_P	5	86.94	0			1010886_P	5	75.78	0			1209280_P	5	67.73	1.36
997369_P	5	86.94	0			100005194_P	5	75.78	0			1202160_P	5	68.41	0.68
1202413_P	5	86.94	0			100004313_P	5	76.55	0.77			1100940_P	5	69.12	0.71
1047976_P	5	86.94	0			1127409_Sb	5	78.11	1.56			1695918_P	5	69.12	0
2254401_Sa	5	86.94	0			1178540_P	5	79.68	1.57			1219999_P	5	69.12	0
3064759_Sa	5	88.74	1.8			3023098_P	5	79.68	0			1111752_P	5	71.39	2.27
2252619_Sa_3B_na	5	93.49	4.75			100024101_P	5	79.68	0			3025945_P	5	73.76	2.37
1110947_Sb_3B_na	5	97.89	4.4			1864555_Sb_3B_na	5	85.06	5.38			2276560_P	5	73.76	0
1269558_P	5	99.37	1.48			3021187_P	5	85.06	0			1695648_P	5	73.76	0
3027465_P	5	99.37	0			1114971_P	5	85.06	0			1239971_P	5	73.76	0
1092815_P_3B_3B_120	5	99.37	0			100001683_P	5	85.06	0			1150263_P	5	73.76	0
1237453_P_3B_na	5	99.37	0			1122986_P	5	85.06	0			1388972_P	5	73.76	0
1023375_Sa_3A_na	5	99.37	0			1071633_Sa	5	85.06	0			100000230_P	5	73.76	0
1102206_P_3B_na	5	99.37	0			100007700_P	5	86.63	1.57			1121058_P	5	73.76	0
1070490_P_3B_3B_120	5	99.37	0			1173207_P	5	86.63	0			1118251_P	5	73.76	0
2275974_P	5	99.37	0			1107320_P	5	86.63	0			100004214_P	5	73.76	0
1129073_Sa_3B_na	5	100.99	1.62			1223908_P	5	86.63	0			1235007_P	5	74.51	0.75
1123753_Sa_3B_na	5	103.15	2.16			1082497_P_3B_3B_97	5	86.63	0			991020_Sa_3B_na	5	76.9	2.39
Xbarc68_3B	5	103.15	0			1018357_Sa_3B_na	5	87.39	0.76			2251143_Sa	5	81	4.1
1276825_Sa_3B_3B_120	5	103.15	0			997369_P	5	87.39	0			Xgwm285_3B	5	82.37	1.37
1089859_P	5	103.9	0.75			1129667_P	5	87.39	0			1278238_P	5	82.37	0
1392291_P	5	103.9	0			1101758_P	5	87.39	0			1248122_P_3B_3B_147	5	82.37	0
1074879_P	5	103.9	0			1078043_P	5	87.39	0			1127030_P	5	82.37	0
1239971_P	5	103.9	0			1100940_P	5	87.39	0			100004129_P	5	82.37	0
1209249_P	5	103.9	0			1234494_P	5	88.22	0.83			1270653_Sa_3B_3B_160	5	82.37	0
1219436_P	5	104.58	0.68			1394187_P	5	89.02	0.8			1151528_P	5	83.16	0.79
1202957_P_3B_3B_153	5	104.58	0			2324834_P_3B_3B_111	5	89.79	0.77			100005176_P	5	83.16	0
992595_P	5	104.58	0			100003896_P	5	89.79	0			1321282_P_3B_3B_170	5	83.16	0
1251709_P	5	104.58	0			2252619_Sa_3B_na	5	93.43	3.64			1105896_Sa	5	83.16	0
1151528_P	5	104.58	0			989764_P	5	93.43	0			1203736_P_3B_na	5	83.16	0
2251143_Sa	5	104.58	0			1218361_P_3B_3B_111	5	93.43	0			1088916_P	5	83.16	0
Xgwm285_3B	5	104.58	0			1123956_P	5	93.43	0			2256230_P	5	83.16	0
100005176_P	5	104.59	0.01			2276608_P	5	93.43	0			1053349_Sb_3B_3B_163	5	83.16	0
1075600_Sa	5	104.59	0			991453_Sa	5	96.35	2.92			1318785_P_3B_na	5	83.16	0
1265471_P	5	104.59	0			1721633_P	5	100.7	4.35			1023772_Sa_3B_3B_167	5	83.16	0
1218724_P	5	105.39	0.8			1138136_P	5	101.49	0.79			1003300_P	5	83.16	0
100001044_P	5	106.94	1.55			1130416_Sb	5	101.49	0			983461_Sa	5	84.72	1.56
1278238_P	5	109.33	2.39			1251709_P	5	101.49	0			1057295_P	5	85.48	0.76
1388972_P	5	110.17	0.84			100010763_P	5	103.07	1.58			1255886_P_3B_na	5	85.48	0
1073457_P	5	110.17	0			1099470_P	5	103.85	0.78			100004335_P	5	85.48	0
1145707_P	5	110.17	0			1121058_P	5	105.46	1.61			1028039_Sa	5	85.48	0
1126258_P_3B_3B_140	5	110.17	0			1052877_P	5	105.46	0			1133674_P	5	85.48	0
1101980_P	5	110.87	0.7			1110947_Sb_3B_na	5	105.46	0			1254739_P	5	85.48	0
1150263_P	5	110.87	0			1204711_P	5	105.46	0			2358107_P	5	85.48	0
991020_Sa_3B_na	5	110.87	0			1278238_P	5	105.46	0			1235235_P	5	85.48	0
1028039_Sa	5	110.87	0			1248122_P_3B_3B_147	5	105.46	0			2290040_P	5	85.48	0
1267728_P	5	110.87	0			1387401_P	5	105.46	0			2279707_Sa_3B_na	5	86.95	1.47
1399115_P	5	110.87	0			996936_P_3B_3B_122	5	105.46	0			1088625_Sa	5	89.11	2.16
1068424_Sa	5	112.98	2.11			1239971_P	5	105.46	0			100001940_P	5	90.73	1.62
1020203_P	5	113.69	0.71			1388972_P	5	107.88	2.42			1254920_P	5	90.73	0
2291969_Sb	5	113.69	0			1236684_P_3B_na	5	110.28	2.4			1076971_Sa_3B_3B_173	5	90.73	0
1203736_P_3B_na	5	117.61	3.92			1023375_Sa_3A_na	5	110.28	0			100006700_P	5	90.73	0
100001216_P	5	117.61	0			1114983_P	5	110.28	0			1050579_Sa_3B_na	5	90.73	0
1111752_P	5	117.61	0			1110291_P	5	110.28	0			1234572_P	5	90.73	0
1138136_P	5	117.61	0			1140685_P	5	110.28	0			1053632_Sa_3B_3B_171	5	90.73	0
1255886_P_3B_na	5	117.61	0			1195784_Sa	5	114.05	3.77			1127513_P	5	90.73	0
2288831_P_3B_na	5	117.61	0			3029380_P	5	114.05	0			1096997_Sb	5	90.73	0
1062564_P	5	117.61	0			1269558_P	5	114.05	0			1119285_P	5	93	2.27
100004129_P	5	117.61	0			1385485_P	5	114.05	0			3020661_P	5	93	0
1270653_Sa_3B_3B_160	5	119.73	2.12			1101980_P	5	114.05	0			1107685_P	5	93	0
1096628_P	5	124.08	4.35			1133674_P	5	114.05	0			1083182_Sa_3B_3B_175	5	93	0
1053349_Sb_3B_3B_163	5	124.8	0.72			2276560_P	5	115.57	1.52			1129184_Sa_3B_na	5	95.55	2.55
1003300_P	5	128.95	4.15			2288831_P_3B_na	5	116.36	0.79			1068424_Sa	5	99.21	3.66
1023772_Sa_3B_3B_167	5	128.95	0			1261515_P	5	116.36	0			1020203_P	5	99.21	0
993393_P	5	129.63	0.68			2251143_Sa	5	116.36	0			987344_P_3B_3B_181	5	99.21	0
983461_Sa	5	130.32	0.69			100001216_P	5	117.14	0.78			1201025_P	5	99.21	0
1254739_P	5	134.46	4.14			991020_Sa_3B_na	5	119.5	2.36			1129696_P_3B_3B_181	5	99.21	0
1105896_Sa	5	134.46	0			1127030_P	5	119.5	0			1263597_P	5	99.21	0
1127513_P	5	134.46	0			1270653_Sa_3B_3B_160	5	122.01	2.51			100022377_P	5	104.81	5.6
1053632_Sa_3B_3B_171	5	138.33	3.87			1028039_Sa	5	126.17	4.16			1090023_Sa	5	124.46	19.65
1234572_P	5	140.69	2.36			1267788_P_3B_na	5	126.17	0			1022539_Sa	5	126.54	2.08
1096997_Sb	5	145.08	4.39			1254739_P	5	126.17	0			1138233_P	5	128.68	2.14
1121119_P_3B_3B_175	5	149.43	4.35			1138461_P	5	126.17	0			1139428_P_3B_3B_213	5	131.73	3.05	19.65
1696024_P_3B_3B_175	5	150.18	0.75			1003300_P	5	126.17	0			990736_Sb	6	0	0
1050579_Sa_3B_na	5	151.62	1.44			983461_Sa	5	126.9	0.73			1282857_P	6	3.38	3.38
1076971_Sa_3B_3B_173	5	154.52	2.9			1023772_Sa_3B_3B_167	5	127.61	0.71			3023575_P	6	4.18	0.8
1083182_Sa_3B_3B_175	5	158.92	4.4			1057295_P	5	127.61	0			1164356_Sa	6	4.18	0
2279707_Sa_3B_na	5	164.46	5.54			1053349_Sb_3B_3B_163	5	130.32	2.71			1258412_P	6	4.18	0
1088625_Sa	5	166.63	2.17			2256230_P	5	134.88	4.56			1039974_Sb_7D_na	6	4.18	0
1320199_P_3B_na	5	169.67	3.04			1150252_P_3B_na	5	134.88	0			1267139_P	6	8.81	4.63
1117472_P_3B_3B_178	5	171.33	1.66			1320199_P_3B_na	5	134.88	0			1237962_P	6	11.2	2.39
100022377_P	5	175.46	4.13			1105896_Sa	5	134.88	0			1266950_P	6	11.98	0.78
2275153_P	5	175.46	0			993393_P	5	134.88	0			2256918_Sa	6	15.66	3.68
1263597_P	5	181.54	6.08	23.32		1254920_P	5	134.88	0			1141385_Sa_1B_na	6	21.31	5.65
1359239_P	6	0	0			1121119_P_3B_3B_175	5	134.88	0			2253072_Sa_2B_2B_251	6	36.5	15.19
1202334_P	6	5.16	5.16			100004335_P	5	134.88	0			1128457_P_2B_na	6	36.5	0
100006568_P	6	5.16	0			1318785_P_3B_na	5	134.88	0			1093912_P	6	36.5	0
1060080_Sa	6	5.16	0			1129696_P_3B_3B_181	5	134.88	0			100001242_P	6	36.5	0
2281480_P	6	5.16	0			2291969_Sb	5	134.88	0			2282053_P_2B_na	6	36.5	0
1216902_P	6	5.16	0			1088625_Sa	5	140.18	5.3			1862786_Sa	6	36.5	0
2275398_P	6	5.16	0			1068424_Sa	5	143.08	2.9			1020123_Sa	6	36.5	0
1240507_P	6	5.16	0			1053632_Sa_3B_3B_171	5	146.73	3.65			1097543_Sa_2B_2B_206	6	36.51	0.01
1143449_P	6	5.16	0			1050579_Sa_3B_na	5	150.75	4.02			1090554_Sa	6	39.04	2.53
3021135_P	6	5.16	0			1096997_Sb	5	156.37	5.62			1125215_Sa	6	41.21	2.17
1125238_P	6	5.16	0			1076971_Sa_3B_3B_173	5	160.07	3.7			1118364_P_2B_na	6	41.21	0
1063204_P_2B_2B_5	6	5.16	0			100006700_P	5	162.64	2.57			1101939_Sa_2B_na	6	41.21	0
100002627_P	6	5.16	0			100022377_P	5	162.64	0			1236839_P_2B_na	6	44.21	3
100000944_P	6	5.16	0			2275153_P	5	163.46	0.82			1016062_P	6	44.21	0
1027993_P	6	5.16	0			1120636_P	5	182.29	18.83			1250890_P	6	44.21	0
100016881_P	6	5.16	0			1123565_P_3B_3B_210	5	183.96	1.67			1121779_P	6	44.21	0
1138588_P	6	5.16	0			1237257_P	5	183.96	0			1254480_P	6	44.21	0
1210284_P	6	5.16	0			1022539_Sa	5	183.96	0			1270124_P	6	44.21	0
3023225_P	6	5.16	0			1090023_Sa	5	183.96	0	31.03		1120696_P	6	45.02	0.81
994813_Sa	6	5.16	0			1278278_Sa	6	0	0			3033839_P	6	45.02	0
1077514_P	6	5.16	0			1068772_P	6	1.78	1.78			1101902_P	6	45.02	0
1054693_P	6	5.16	0			100004002_P	6	1.78	0			3020745_P	6	45.02	0
1105665_P	6	5.16	0			1066723_P_2B_2B_5	6	1.78	0			1132751_Sa	6	45.02	0
2279163_P	6	5.16	0			1101660_P	6	1.78	0			1108167_P	6	45.02	0
1695389_Sa	6	5.16	0			1241375_P	6	1.78	0			1089091_Sa_2B_na	6	45.02	0
1085281_P_2B_2B_86	6	5.16	0			1045248_P	6	1.78	0			1261343_P	6	45.73	0.71
1054863_P	6	5.16	0			100010693_P	6	1.78	0			2261229_Sa_2B_na	6	46.42	0.69
1093586_P	6	5.16	0			1216902_P	6	1.78	0			1091346_Sa_2B_na	6	48.96	2.54
1130816_Sa	6	6.67	1.51			1143449_P	6	4.88	3.1			1071842_Sa_2B_2B_174	6	50.29	1.33
1055088_Sa	6	28.94	22.27			100001816_P	6	4.88	0			2276204_Sb	6	50.29	0
977989_Sa	6	39.98	11.04			100000217_P	6	4.88	0			991492_Sa	6	50.29	0
1117314_P	6	45.78	5.8			3020404_P	6	4.88	0			1130396_Sa	6	50.94	0.65
3022340_P	6	45.78	0			3020742_P	6	4.88	0			1125589_P	6	52.39	1.45
1108090_Sa	6	48.15	2.37			1202334_P	6	4.88	0			1096975_Sa	6	58.1	5.71
2277182_P_2B_2B_122	6	52.15	4			1027993_P	6	4.88	0			1298664_P	6	63.67	5.57
1770008_P	6	52.15	0			1060080_Sa	6	4.88	0			1063463_P	6	65.13	1.46
1108695_P	6	52.15	0			2253600_Sa	6	4.88	0			981569_P	6	65.85	0.72
1164950_Sa	6	53.82	1.67			1106923_P	6	4.88	0			1133385_P	6	66.56	0.71
988548_Sa	6	56.72	2.9			1131001_P	6	4.88	0			2275201_P	6	67.29	0.73
1237800_Sa	6	61.54	4.82			987584_Sa	6	4.88	0			2291119_P	6	68.01	0.72
1209087_Sa_2B_na	6	66.36	4.82			3020369_P	6	4.88	0			100008506_P	6	70.15	2.14
1066568_Sa_2B_2B_134	6	68.18	1.82			1081314_P	6	4.88	0			3027890_P	6	70.87	0.72
1003288_Sb_2B_2B_133	6	72.24	4.06			1265476_P	6	4.88	0			1105352_P_2B_na	6	70.87	0
1099992_P	6	74.61	2.37			2267234_Sb	6	4.88	0			100001424_P	6	72.3	1.43
1179068_P_2B_2B_142	6	74.61	0			988401_P	6	4.88	0			1268305_P	6	74.49	2.19
1133102_P	6	75.41	0.8			986329_Sa	6	7.01	2.13			3022411_P	6	74.49	0
1082017_Sa_2B_2B_141	6	75.41	0			100016881_P	6	7.01	0			1140050_P	6	74.49	0
1020912_Sa	6	77.58	2.17			3027389_P	6	7.01	0			1235532_P	6	74.49	0
988088_Sa	6	80.48	2.9			1203538_P	6	7.01	0			1249557_P	6	74.49	0
2278762_Sb_2B_na	6	86.4	5.92			1138588_P	6	7.01	0			1382918_P	6	74.49	0
100021076_P	6	91.37	4.97			1099028_P	6	7.01	0			1120608_P	6	74.49	0
1042631_Sa_2B_2B_143	6	92.18	0.81			1376927_P	6	7.01	0			1038535_Sa_3B_na	6	75.25	0.76
1863181_Sa_2B_2B_144	6	95.84	3.66			1058035_P	6	7.01	0			1228077_P	6	76	0.75
100021422_P	6	97.61	1.77			1148822_P	6	7.01	0			2275249_P_2B_2B_172	6	76	0
2257507_Sa_2B_2B_143	6	97.61	0			1210284_P	6	7.01	0			2275558_P	6	76	0
1012240_Sa	6	97.61	0			1102075_Sa	6	7.01	0			1142637_P	6	76	0
1046954_Sa	6	97.61	0			1139682_P	6	7.01	0			1023469c_Sa	6	77.55	1.55
1218500_P	6	97.61	0			1224637_P_2B_2B_10	6	7.01	0			1023469d_Sa	6	77.55	0
1109452_P	6	97.61	0			1359239_P	6	7.01	0			1060960_Sa	6	80.58	3.03
1075150_P	6	97.61	0			2278322_P_2B_2B_68	6	7.01	0			1112547_Sa	6	85.38	4.8
1105056_P	6	97.61	0			1203745_Sa	6	7.71	0.7			2258620_Sa	6	89.39	4.01
988615_P	6	97.61	0			1112674_P	6	7.71	0			2257429_Sa	6	92.29	2.9
1078509_Sa	6	97.61	0			1047040_Sa	6	17.59	9.88			1241626_P	6	92.29	0
1091693_P	6	97.61	0			2277736_P_2B_na	6	20.38	2.79			1020329_Sa_2A_na	6	93.08	0.79
1107117_Sa	6	99.13	1.52			1234707_P	6	21.1	0.72			977285_P	6	93.08	0
1089521_Sa	6	99.48	0.35			1074000_Sa	6	21.79	0.69			1684926_P	6	93.08	0
1000730_Sa	6	106.27	6.79			1115962_P	6	21.79	0			100001494_P	6	94.75	1.67
1370946_P	6	108.54	2.27			1035585_P	6	21.79	0			1228755_P	6	95.58	0.83
1082485_Sa_2B_na	6	114.13	5.59			1035323_P	6	22.5	0.71			1234249_P	6	97.22	1.64
998462_P	6	115.64	1.51			1159534_P	6	23.95	1.45			1863166_P	6	98.03	0.81
1112747_P	6	115.64	0			1092746_P	6	25.43	1.48			1268116_P	6	98.86	0.83
1105119_Sa	6	119.08	3.44			1111830_P	6	26.15	0.72			100022971_P	6	99.71	0.85
1070077_Sa	6	122.35	3.27			1130816_Sa	6	30.28	4.13			100017561_P	6	99.71	0
1050054_Sa	6	125.62	3.27			1695389_Sa	6	31.84	1.56			1128195_Sa	6	102.23	2.52
1101933_Sb	6	133.6	7.98			1054863_P	6	33.43	1.59			1110032_P	6	102.23	0
3029972_Sa	6	141.19	7.59			982207_P	6	34.27	0.84			100002399_P	6	102.23	0
2258620_Sa	6	148.26	7.07			2324269_P	6	34.27	0			1142216_P	6	102.23	0
2257429_Sa	6	152.66	4.4			1208730_P	6	34.27	0			1108117_P	6	102.23	0
1060960_Sa	6	157.05	4.39			1025958_Sa	6	42.23	7.96			1053924_P_2B_na	6	102.23	0
1023469B_Sa	6	159.95	2.9			1055088_Sa	6	46.68	4.45			1105119_Sa	6	103.89	1.66
1023469A_Sa	6	159.95	0			2303352_P	6	46.68	0			1112747_P	6	109.65	5.76
3029516_P	6	159.95	0			977989_Sa	6	46.68	0			1091693_P	6	109.65	0
1141208_Sb	6	161.73	1.78			1043888_P	6	46.68	0			1000730_Sa	6	109.65	0
100000213_P	6	166.32	4.59			1262248_P	6	46.68	0			1370946_P	6	116.19	6.54
1020329_Sa_2A_na	6	166.32	0			2366453_P	6	46.68	0			3024538_P	6	119.29	3.1
1110244_Sa	6	166.32	0			988615_P	6	46.68	0			1105054_P	6	121.69	2.4
1109679_P	6	166.32	0			1117897_P	6	46.68	0			1115511_P_2B_na	6	122.5	0.81
1151912_P	6	166.32	0			2282162_P	6	46.68	0			1130392_Sb_2B_na	6	129.98	7.48
100010537_P	6	169.64	3.32			1305065_P	6	46.68	0			1102098_P	6	136.37	6.39
1140445_P	6	170.48	0.84			1120507_P	6	46.68	0			1863181_Sa_2B_2B_144	6	138.7	2.33
1109977_P	6	170.48	0			1108090_Sa	6	49.83	3.15			1053856_P_2B_2B_146	6	144.03	5.33
1073535_Sa_2B_na	6	171.16	0.68			1081384_Sa	6	54.69	4.86			1110224_P_2B_na	6	145.56	1.53
1254330_P	6	171.16	0			1105056_P	6	54.69	0			1107117_Sa	6	145.56	0
1696881_Sa	6	174.17	3.01			1103326_P	6	54.69	0			1089521_Sa	6	147.38	1.82
1688191_P	6	177.79	3.62			100007316_P	6	54.69	0			1082485_Sa_2B_na	6	148.82	1.44
1123619_P	6	204.6	26.81			100006828_P	6	54.69	0			1228277_P	6	150.37	1.55
1249557_P	6	206.85	2.25			1099992_P	6	55.51	0.82			979870_P	6	150.37	0
100001242_P	6	206.85	0			1164950_Sa	6	58.56	3.05			3021474_P	6	152.88	2.51
1236839_P_2B_na	6	206.85	0			1127183_Sb_2B_na	6	70.34	11.78			1012240_Sa	6	152.88	0
3021865_P	6	208.29	1.44			1133102_P	6	70.34	0			1046954_Sa	6	152.88	0
1118364_P_2B_na	6	209	0.71			1126594_Sb	6	70.34	0			100027062_P	6	156.85	3.97
1101939_Sa_2B_na	6	209	0			1082017_Sa_2B_2B_141	6	80.37	10.03			2257507_Sa_2B_2B_143	6	159.11	2.26
2275279_P_2B_na	6	209	0			1020912_Sa	6	84.39	4.02			1078509_Sa	6	163.31	4.2
1103833_Sa_2B_na	6	209	0			988088_Sa	6	87.67	3.28			1042631_Sa_2B_2B_143	6	165.43	2.12
1160435_P_2B_na	6	211.08	2.08			1078509_Sa	6	93.24	5.57			988088_Sa	6	167.6	2.17
1090554_Sa	6	213.79	2.71			1046954_Sa	6	97.98	4.74			1020912_Sa	6	171.62	4.02
1020123_Sa	6	215.65	1.86			2257507_Sa_2B_2B_143	6	99.53	1.55			1082017_Sa_2B_2B_141	6	174.17	2.55
2303937_P	6	215.65	0			1042631_Sa_2B_2B_143	6	102.07	2.54			1132394_P	6	178.72	4.55
1093912_P	6	215.65	0			1012240_Sa	6	102.07	0			1126594_Sb	6	178.72	0
1118518_P	6	219.1	3.45			3021474_P	6	102.07	0			1108695_P	6	186.61	7.89
2282053_P_2B_na	6	220.46	1.36			100001015_P	6	102.07	0			1164950_Sa	6	186.61	0
1265082_P	6	220.46	0			1370946_P	6	102.07	0			1081384_Sa	6	197.23	10.62
1104831_P	6	220.46	0			1134824_P	6	102.07	0			1108090_Sa	6	197.23	0
1128457_P_2B_na	6	220.46	0			1000730_Sa	6	102.07	0			3034484_P	6	201.54	4.31
2253072BSa_2B_2B_251	6	220.46	0			1091693_P	6	102.07	0			1105056_P	6	203.03	1.49
2253072ASa_2B_2B_251	6	223.43	2.97			1082485_Sa_2B_na	6	102.07	0			1117314_P	6	204.5	1.47
1127332_P	6	227.6	4.17			1089521_Sa	6	103.14	1.07			1770008_P	6	204.5	0
1232229_P	6	230.37	2.77			3021372_P	6	103.14	0			1723880_P	6	204.5	0
1267183_P	6	230.37	0			1107117_Sa	6	103.14	0			1055088_Sa	6	209.58	5.08
2259825_Sb_3B_na	6	230.37	0			1228277_P	6	103.14	0			1025958_Sa	6	211.74	2.16
2255666_P	6	235.38	5.01			1863181_Sa_2B_2B_144	6	105.93	2.79			1208730_P	6	213.2	1.46
1057585_Sa_2A_2B_257	6	238.25	2.87			1130392_Sb_2B_na	6	116.69	10.76			2303352_P	6	213.2	0
1024245_Sa	6	243.18	4.93			1123777_P	6	123.45	6.76			2366453_P	6	213.2	0
2280061_P	6	245.66	2.48			979870_P	6	123.45	0			1092575_P_2B_2B_111	6	213.2	0
1107510_P	6	246.44	0.78			1232931_P	6	123.45	0			977989_Sa	6	213.2	0
1132769_P	6	247.22	0.78			1116423_P_2B_2B_152	6	123.45	0			994059_P	6	213.2	0
1162977_P	6	248	0.78			1108117_P	6	123.45	0			100009196_P	6	215.46	2.26
1258412_P	6	248.76	0.76			3020978_P	6	123.45	0			1208731_P	6	215.46	0
1130287_Sa	6	250.3	1.54			1128195_Sa	6	126.34	2.89			1695389_Sa	6	215.46	0
1218481_P	6	250.3	0			1072425_P_2B_na	6	128.27	1.93			100003387_P	6	215.46	0
1106577_P	6	251.09	0.79			2257429_Sa	6	128.27	0			1016245_P	6	215.46	0
1108444_P_2B_2B_260	6	253.47	2.38			2258620_Sa	6	133.42	5.15			1130816_Sa	6	215.46	0
1239329_P	6	256.65	3.18			1684926_P	6	137.36	3.94			1118110_P	6	215.46	0
1023925_Sa_2B_na	6	312.37	55.72	55.72		1112747_P	6	137.36	0			2291176_P	6	216.24	0.78
1042822_Sa_1B_na	7	0	0			1023469d_Sa	6	137.36	0			1030465_P	6	217	0.76
1136360_P	7	27.28	27.28			1023469c_Sa	6	137.36	0			3033826_P	6	217.73	0.73
1097511_Sa	7	28.19	0.91			1110032_P	6	141.83	4.47			1054863_P	6	218.46	0.73
1094239_Sa	7	31.46	3.27			1112547_Sa	6	144.66	2.83			1085281_P_2B_2B_86	6	218.46	0
979184_Sa	7	34.73	3.27			977285_P	6	144.66	0			2256950_Sb_2B_2B_89	6	218.46	0
2268145_Sb	7	39.15	4.42			1060960_Sa	6	144.67	0.01			1074000_Sa	6	223.81	5.35
990089_P_6D_1B_144	7	42.69	3.54			3022725_P	6	144.67	0			1047040_Sa	6	225.94	2.13
1032650_P_1B_1B_130	7	42.69	0			1105119_Sa	6	148.41	3.74			1073153_P_2B_na	6	229.85	3.91
2278315_P	7	42.69	0			100000213_P	6	152.13	3.72			1035336_P	6	231.39	1.54
2336561_P	7	43.39	0.7			1241626_P	6	152.13	0			1047837_P	6	231.39	0
3021884_P	7	44.09	0.7			1718791_P	6	152.13	0			3027389_P	6	237.61	6.22
1082842_Sa	7	44.09	0			1020329_Sa_2A_na	6	152.13	0			1122661_P	6	238.41	0.8
1209208_P	7	45.4	1.31			3029516_P	6	152.13	0			1278278_Sa	6	246.72	8.31
1106496_P_1B_1B_132	7	45.4	0			2275558_P	6	152.13	0			1203745_Sa	6	252.75	6.03
1279771_Sa_1B_na	7	45.4	0			1695511_P	6	152.13	0			1102075_Sa	6	260.73	7.98
2286529_P	7	53	7.6			1038535_Sa_3B_na	6	152.13	0			2253600_Sa	6	264.34	3.61
1064807_Sb	7	55.82	2.82			1117435_P_2B_2B_172	6	152.13	0			2267234_Sb	6	264.34	0
100004721_P	7	58.03	2.21			1071842_Sa_2B_2B_174	6	152.13	0			3022023_P	6	264.34	0
1000810_Sa	7	62.28	4.25			1090391_P	6	152.13	0			986329_Sa	6	264.34	0
1091605_Sa	7	64.83	2.55			1132751_Sa	6	152.13	0			1134159_Sa	6	269.13	4.79
1020677_Sa	7	68.99	4.16			991492_Sa	6	152.13	0			1139682_P	6	273.92	4.79
1354822_Sb_1B_na	7	82.38	13.39			1130396_Sa	6	152.13	0			100000944_P	6	273.92	0
1242530_Sa	7	93.28	10.9			2261229_Sa_2B_na	6	153.21	1.08			100016881_P	6	274.65	0.73
2275457_Sa_1B_na	7	98.06	4.78			1089091_Sa_2B_na	6	155.77	2.56			100006568_P	6	274.65	0
2245633_P	7	98.06	0			1110546_P_2B_na	6	157.74	1.97			1216902_P	6	274.65	0
1104210_Sa_1B_na	7	98.06	0			1096975_Sa	6	164.04	6.3			1143449_P	6	275.45	0.8
1251392_P	7	98.94	0.88			1298664_P	6	169.66	5.62			1224637_P_2B_2B_10	6	275.45	0
994111_Sa_1B_na	7	101.7	2.76			981569_P	6	173.33	3.67			1060080_Sa	6	275.45	0
100000480_P	7	101.7	0			1125215_Sa	6	180.1	6.77			1081314_P	6	279.49	4.04
1032939_P	7	101.7	0			1097543_Sa_2B_2B_206	6	180.82	0.72			1066723_P_2B_2B_5	6	280.27	0.78
1109416_P	7	101.7	0			1090554_Sa	6	184.84	4.02			1063204_P_2B_2B_5	6	280.27	0
1694766_Sa	7	102.59	0.89			1101902_P	6	188.29	3.45			1220732_P	6	281.85	1.58
2303610_P	7	103.48	0.89			2278895_P	6	189.16	0.87			1203538_P	6	283.42	1.57
1078069_Sa	7	105.22	1.74			1254480_P	6	189.16	0			987584_Sa	6	288.82	5.4
1129214_Sa	7	107.03	1.81			1120696_P	6	189.16	0			1119156_Sb	6	293.65	4.83	15.19
1085087_Sa	7	111.41	4.38			3021865_P	6	189.16	0			1117619_Sa	7	0	0
1150714_P	7	114.25	2.84			1101939_Sa_2B_na	6	189.9	0.74			2255150_Sa	7	4.82	4.82
1085163_Sa	7	115.62	1.37			100001242_P	6	194.83	4.93			1064172_P_1B_na	7	10.44	5.62
1049867_Sa	7	119.26	3.64			1121779_P	6	196.5	1.67			1230389_Sa	7	12.63	2.19
1158377_Sa	7	130.01	10.75			1016062_P	6	198.2	1.7			2263375_P	7	12.63	0
1104284_P	7	130.01	0			1020123_Sa	6	198.2	0			1091354_Sa	7	12.63	0
1052127_P	7	130.01	0			1270124_P	6	198.2	0			1036447_Sa_1B_1B_25	7	14.81	2.18
1166607_Sb_1B_na	7	133.61	3.6			1235532_P	6	200.96	2.76			2278352_Sa_1B_na	7	19.57	4.76
2259466_Sa_1B_na	7	139.57	5.96			3021536_P	6	219.04	18.08			1258503_P	7	19.57	0
1088611_Sa_1B_na	7	144.33	4.76			2253072_Sa_2B_2B_251	6	221.38	2.34			2322599_P	7	19.57	0
1088521_Sa	7	150.6	6.27			1862786_Sa	6	224.12	2.74			1056315_P_1B_na	7	20.35	0.78
3064540_Sa	7	153.13	2.53			1022883_P	6	224.12	0			1079372_P	7	21.12	0.77
1081953_P	7	155.76	2.63			3021797_P	6	224.12	0			1135339_P	7	21.12	0
1093781_Sb	7	157.6	1.84			1073023_P	6	224.87	0.75			1864032_Sa	7	21.12	0
1114199_P	7	162.15	4.55			1228032_P	6	225.64	0.77			1027290_Sa	7	26.83	5.71
1065218_Sa	7	163.89	1.74			1233579_P	6	226.39	0.75			3023214_P	7	26.83	0
100013242_P	7	164.73	0.84			2266760_P	6	226.39	0			1314886_P	7	26.83	0
1212076_Sa	7	168.11	3.38			1132769_P	6	226.39	0			1404370_P	7	27.68	0.85
1120305_P_1B_na	7	168.11	0			1073676_P	6	226.39	0			987796_Sa_1B_1B_99	7	27.68	0
1051996_Sa	7	168.11	0			1106577_P	6	226.39	0			1121425_P	7	27.68	0
1235521_P	7	172.43	4.32			1111056_P	6	226.39	0			1279960_P	7	27.68	0
1024654_Sa	7	174.15	1.72			1265082_P	6	226.39	0			1113935_P	7	28.5	0.82
2291099_P_1B_1B_53	7	176.71	2.56			1218076_P	6	226.39	0			1074995_Sa_1D_na	7	28.5	0
2291240_P	7	177.57	0.86			1239329_P	6	226.39	0			2326290_P	7	28.5	0
1089962_Sa	7	181.19	3.62			1122412_P	6	226.39	0			100002395_P	7	28.5	0
1116644_Sb	7	184.9	3.71			1130287_Sa	6	226.39	0			1209787_P	7	28.5	0
979170_Sb	7	191.75	6.85			2280358_P	6	228.58	2.19			1100397_P	7	28.5	0
1083702_Sa	7	197.3	5.55			1074207_P	6	229.3	0.72			1259845_P	7	29.24	0.74
1109517_P_1B_na	7	198.18	0.88			1771448_P	6	230.02	0.72			1242303_P	7	29.24	0
1090571_Sa	7	198.18	0			3033964_P	6	230.02	0			1269361_P	7	29.99	0.75
1120369_P	7	198.18	0			1114240_P	6	230.02	0			100004904_P	7	30.73	0.74
1235015_P_1B_na	7	202.37	4.19			1241244_P	6	230.8	0.78			1386837_P	7	31.47	0.74
1103716_P	7	209.04	6.67			1109746_P_2B_na	6	230.8	0			1383935_P	7	32.22	0.75
1684009_P	7	213.33	4.29			1683983_P	6	230.8	0			1201279_P	7	32.22	0
100000752_P	7	215.01	1.68			1265833_P	6	230.8	0			1204376_Sa	7	32.22	0
1864032_Sa	7	223.46	8.45			1259171_P	6	230.8	0			1082239_Sb	7	32.22	0
1116023_P	7	228.98	5.52			1267139_P	6	231.56	0.76			1104616_P_1B_1B_74	7	32.22	0
1091115_Sa	7	232.28	3.3			100016230_P	6	231.56	0			1080715_Sa	7	32.22	0
1090465_P	7	234.81	2.53			1265450_P	6	231.56	0			1089991_Sa	7	32.22	0
1095580_Sb	7	234.81	0			1162977_P	6	231.56	0			1138663_P	7	32.22	0
1118993_P	7	234.81	0			1164356_Sa	6	231.56	0			1191813_P	7	32.22	0
1236554_Sa	7	234.81	0			3023575_P	6	231.56	0			982291_P_1B_na	7	33.05	0.83
1094541_P	7	234.81	0			2280061_P	6	231.56	0			1126017_P	7	33.05	0
1063663_Sa	7	234.81	0			3021088_P	6	231.56	0			984548_P	7	33.05	0
3026672_P	7	234.81	0			990736_Sb	6	231.56	0	18.08		1107243_Sa	7	35.51	2.46
1081254_Sa	7	234.81	0			1716123_Sa	7	0	0			1066189_P_1B_1B_95	7	40.83	5.32
1095770_P	7	234.81	0			1102235_P	7	1.55	1.55			1106752_P	7	43.23	2.4
1261685_P	7	234.81	0			2368075_P	7	1.55	0			990828_Sa	7	45.43	2.2
1114279_P	7	234.81	0			1113340_P	7	3.89	2.34			1022183_P_1B_1B_52	7	45.43	0
2256820_P	7	234.81	0			1116170_P	7	5.44	1.55			1120343_P	7	45.43	0
1122909_P	7	234.81	0			1125156_P	7	9.32	3.88			1092540_P	7	45.43	0
1090421_Sb	7	234.81	0			1122897_P	7	11.73	2.41			1032939_P	7	45.43	0
1120267_P	7	234.81	0			1096358_P	7	11.73	0			1088611_Sa_1B_na	7	46.16	0.73
984548_P	7	234.81	0			1119881_P	7	12.56	0.83			2259466_Sa_1B_na	7	49.81	3.65
1101630_P_1B_1B_32	7	234.81	0			1226831_P	7	14.16	1.6			984358_Sa	7	54.23	4.42
1204236_P	7	234.81	0			1068732_P_1B_na	7	14.16	0			1068770_Sa	7	57.86	3.63
1099844_P	7	234.81	0			1120097_P	7	14.16	0			1129298_Sa	7	61.5	3.64
1057112_Sa	7	235.62	0.81			1077436_P	7	14.16	0			1185112_P_1B_na	7	61.5	0
1079093_Sa	7	235.62	0			2303287_P	7	14.16	0			1042782_Sa_1B_na	7	64.54	3.04
999842_Sa	7	235.62	0			1233771_P	7	16.64	2.48			1270427_P	7	66.76	2.22
1132527_P	7	235.62	0			1235726_P	7	16.64	0			2258419_Sb	7	70.85	4.09
1120108_P	7	236.41	0.79			2276329_Sa	7	16.64	0			1144770_P	7	71.7	0.85
1089620_P	7	237.2	0.79			1110169_P_1B_na	7	19.05	2.41			1158377_Sa	7	71.7	0
1130108_Sa	7	237.2	0			2250404_P	7	35.05	16			1109416_P	7	71.7	0
1089991_Sa	7	237.2	0			3033806_P	7	35.05	0			1085087_Sa	7	71.7	0
981782_P	7	237.2	0			1114018_P	7	35.05	0			994111_Sa_1B_na	7	77.65	5.95
1100352_P	7	237.2	0			1061771_P_1B_na	7	35.05	0			1129214_Sa	7	83.18	5.53
1080715_Sa	7	237.2	0			999132_P_1B_1B2_0	7	35.05	0			1078069_Sa	7	86.09	2.91
1265622_Sb	7	237.2	0			1126746_P	7	35.05	0			1694766_Sa	7	89.36	3.27
1138663_P	7	237.2	0			2280030_P	7	35.05	0			1085163_Sa	7	91.53	2.17
1228015_P	7	237.2	0			1058527_P	7	35.05	0			1049867_Sa	7	93.69	2.16
1269573_P	7	237.95	0.75			1033805_Sb	7	35.05	0			100019735_P	7	94.49	0.8
1380500_P	7	237.95	0			985744_Sa	7	41.39	6.34			1695887_P	7	94.49	0
3021502_P	7	239.52	1.57			1045055_Sa	7	50.08	8.69			1354822_Sb_1B_na	7	99.39	4.9
2278794_P_1B_1B_53	7	241.05	1.53			1064916_Sa	7	53.35	3.27			2308362_P	7	99.39	0
2275235_P_1B_1B_53	7	241.05	0			1061145_Sa	7	59.64	6.29			1104210_Sa_1B_na	7	99.39	0
1140795_P	7	241.05	0			1168776_Sa	7	66.31	6.67			1242530_Sa	7	102.29	2.9
995296_Sb	7	241.05	0			1266870_P	7	69.25	2.94			1255934_P	7	106.1	3.81
100001732_P	7	241.05	0			1317149_P	7	69.25	0			2286529_P	7	106.1	0
997207_Sa	7	241.74	0.69			1075792_Sa	7	69.25	0			1020677_Sa	7	106.1	0
987678_Sa	7	243.18	1.44			1268605_P	7	69.25	0			1282302_P	7	106.1	0
1099479_P	7	243.18	0			1100726_P	7	69.25	0			3026450_P	7	106.1	0
1224747_P	7	244.87	1.69			1283307_Sa_1B_na	7	69.25	0			3021884_P	7	106.1	0
2294195_P	7	247.34	2.47			100000467_P	7	69.25	0			1112546_P_1B_1B_130	7	106.1	0
1130076_P	7	247.34	0			3026450_P	7	69.25	0			1203543_P	7	106.1	0
1088187_P	7	247.34	0			1064097_P	7	69.25	0			1082842_Sa	7	106.1	0
989167_Sa	7	250.56	3.22			1203688_P	7	69.25	0			2278315_P	7	106.1	0
1237400_P	7	254.5	3.94			1220003_P	7	69.25	0			1101205_P	7	106.1	0
1029808_P	7	255.26	0.76			1126410_P	7	69.25	0			100004721_P	7	106.1	0
1235642_P	7	256.01	0.75			1209208_P	7	69.25	0			1064807_Sb	7	106.1	0
1074995_Sa_1D_na	7	261.27	5.26			1109268_P_1B_1B_130	7	69.25	0			1091605_Sa	7	112.06	5.96
1077756_P	7	265.22	3.95			1372456_P	7	69.25	0			1000810_Sa	7	114.23	2.17
989369_Sa	7	265.22	0			1032650_P_1B_1B_130	7	69.25	0			1126410_P	7	114.23	0
100002395_P	7	265.22	0			1124267_P	7	69.25	0			1084862_Sa_1B_na	7	114.23	0
1209787_P	7	265.22	0			1151515_Sa	7	69.25	0			1082089_P	7	114.23	0
1234363_P	7	265.22	0			2260946_Sb_1B_1B_146	7	69.25	0			1090342_Sa	7	114.23	0
1379822_P	7	265.22	0			1204064_Sa_1D_na	7	76.14	6.89			2262729_Sa	7	116.4	2.17
2278713_P	7	265.22	0			996245_P	7	78.21	2.07			994762_Sa_1B_1B_133	7	118.2	1.8
1027290_Sa	7	265.22	0			1243839_P_1B_1B_140	7	78.21	0			1216882_P	7	118.2	0
1266945_P	7	265.22	0			1203543_P	7	78.21	0			1043194_Sa	7	119.67	1.47
1107243_Sa	7	265.22	0			1111254_P	7	78.21	0			1283307_Sa_1B_na	7	123.39	3.72
3023132_P	7	266.76	1.54			3021884_P	7	78.21	0			1151515_Sa	7	129.61	6.22
2326290_P	7	266.76	0			1082842_Sa	7	78.93	0.72			2260946_Sb_1B_1B_146	7	139.74	10.13
2276595_P	7	266.76	0			1010881_P	7	80.32	1.39			1129596_Sb	7	152.59	12.85
1119153_P	7	266.76	0			1138816_P	7	80.32	0			1032650_P_1B_1B_130	7	152.59	0
1218219_P	7	266.76	0			1129596_Sb	7	80.32	0			1124267_P	7	152.59	0
1105059_P	7	266.76	0			2336561_P	7	82.7	2.38			1150456_P_1B_1B_144	7	152.59	0
1087990_P	7	266.76	0			1089763_P_1B_1B_133	7	82.7	0			996245_P	7	152.59	0
1300523_P	7	266.76	0			1100365_Sb	7	82.7	0			1204064_Sa_1D_na	7	155.68	3.09
1128469_Sb_1B_1B_53	7	267.52	0.76			1116925_P	7	82.7	0			100000510_P	7	162.53	6.85
3023230_P	7	267.52	0			100000510_P	7	82.7	0			1168776_Sa	7	168.3	5.77
1269704_P	7	267.52	0			3025713_P	7	82.7	0			1061145_Sa	7	176.15	7.85
1128755_P	7	267.52	0			1043194_Sa	7	83.53	0.83			1045055_Sa	7	182.44	6.29
981355_P	7	267.52	0			1106496_P_1B_1B_132	7	83.53	0			1064916_Sa	7	184.24	1.8
1404370_P	7	267.52	0			1279771_Sa_1B_na	7	102.62	19.09			1234117_P	7	185.59	1.35
987796_Sa_1B_1B_99	7	267.52	0			1216882_P	7	121.57	18.95			1265400_P	7	185.59	0
1298756_P	7	267.52	0			994762_Sa_1B_1B_133	7	122.29	0.72			1396483_P	7	185.59	0
1135339_P	7	267.52	0			996292_Sa	7	125.19	2.9			1708374_P	7	185.59	0
1129940_P	7	267.52	0			2252961_Sa_1B_1B_125	7	128.08	2.89			1104295_P	7	185.59	0
1079372_P	7	269.74	2.22			984340_Sb	7	129.88	1.8			1058527_P	7	186.96	1.37
2322599_P	7	270.46	0.72			1078363_Sa_1B_na	7	131.32	1.44			1200719_P	7	187.64	0.68
1056315_P_1B_na	7	270.46	0			2252572_Sa	7	133.12	1.8			3027699_P	7	188.33	0.69
2322304_P	7	271.18	0.72			2246266_Sa_1D_na	7	133.12	0			1075792_Sa	7	190.4	2.07
1088865_Sa	7	271.18	0			2252259_Sa	7	133.12	0			1317149_P	7	191.35	0.95
1282302_P	7	271.18	0			1101205_P	7	133.12	0			1243464_P	7	191.35	0
994762_Sa_1B_1B_133	7	272.6	1.42			1104295_P	7	133.12	0			1136579_P	7	192.74	1.39
1372456_P	7	272.6	0			1126449_Sa	7	133.12	0			3033806_P	7	192.74	0
1043194_Sa	7	273.28	0.68			1228577_P	7	133.12	0			1126746_P	7	192.74	0
100000467_P	7	275.33	2.05			100004721_P	7	133.12	0			1257452_P	7	193.43	0.69
1064097_P	7	276.04	0.71			100022793_P	7	133.12	0			1268605_P	7	193.43	0
1026129_Sa	7	276.73	0.69			2308362_P	7	133.12	0			1075258_P	7	193.43	0
2262729_Sa	7	281.43	4.7			1232997_P	7	133.12	0			1267687_P	7	193.43	0
2292556_P	7	287.7	6.27			1112014_P	7	133.12	0			1266870_P	7	193.43	0
3025713_P	7	291.3	3.6			2275580_P	7	133.12	0			1268512_P	7	193.43	0
1220003_P	7	291.3	0			100024922_P	7	133.91	0.79			1115805_P	7	193.43	0
100000374_P_1B_na	7	291.3	0			1046839_Sa_1B_na	7	138.79	4.88			1049014_P	7	193.43	0
1204064_Sa_1D_na	7	291.3	0			1090513_Sa_1B_na	7	142.8	4.01			1233771_P	7	193.43	0
996245_P	7	292.66	1.36			1190842_P	7	143.57	0.77			1099129_P	7	193.43	0
1210942_Sb_1B_na	7	301.9	9.24			988758_Sa	7	145.16	1.59			1120097_P	7	193.43	0
1113979_Sa	7	309.87	7.97			1027231_P_1B_na	7	146.76	1.6			1716123_Sa	7	195.58	2.15
1037914_P	7	318.67	8.8			983383_Sa	7	148.38	1.62			2305719_P	7	196.98	1.4
1063918_P	7	318.67	0			1063973_Sa_1B_na	7	150.91	2.53			1125156_P	7	198.44	1.46
1111071_P	7	318.67	0			1062434_Sa	7	150.91	0			1122897_P	7	199.16	0.72
1267891_P	7	318.67	0			1103954_Sa	7	150.91	0			1077436_P	7	199.16	0
1168776_Sa	7	323.07	4.4			1164132_P	7	150.91	0			1124749_P	7	199.16	0
1164082_P	7	324.48	1.41			1242530_Sa	7	151.77	0.86			1119881_P	7	200.64	1.48
1114018_P	7	324.48	0			1256031_P_1B_na	7	156.02	4.25			1226831_P	7	202.16	1.52
1228109_P	7	324.48	0			1027878_Sa	7	158.36	2.34			1154454_P_1B_na	7	202.16	0
1061145_Sa	7	326.16	1.68			1259612_P	7	160.66	2.3			2303287_P	7	202.16	0
2276478_P	7	330.73	4.57			1050063_Sa	7	162.23	1.57			1393751_P_1B_na	7	202.16	0
1064916_Sa	7	333.11	2.38			1234822_P	7	162.23	0			2344163_P	7	202.16	0
1075258_P	7	335.37	2.26			980401_Sa	7	162.23	0			2276329_Sa	7	207.01	4.85	12.85
1267687_P	7	335.37	0			1104284_P	7	162.23	0			1011469_Sb	8	0	0
3021826_P	7	335.37	0			1260851_Sa	7	164.75	2.52			1714396_P	8	0	0
1045055_Sa	7	336.9	1.53			1110373_Sa	7	166.91	2.16			996562_Sb_7A_7A2_35	8	2.41	2.41
985744_Sa	7	343.61	6.71			3034455_P	7	166.91	0			2253893_Sa_7A_na	8	7.18	4.77
3027699_P	7	349.04	5.43			1158377_Sa	7	173.53	6.62			1087941_Sa	8	10.08	2.9
100004809_P	7	349.04	0			1085163_Sa	7	182.02	8.49			1216788_Sa	8	12.22	2.14
1058527_P	7	349.04	0			1049867_Sa	7	183.1	1.08			1080503_P	8	12.22	0
1104295_P	7	349.04	0			1052127_P	7	183.1	0			1031337_Sa	8	12.22	0
1075792_Sa	7	352.75	3.71			980261_Sb	7	183.1	0			1059554_Sa	8	15.18	2.96
2250404_P	7	355.75	3			1185112_P_1B_na	7	183.1	0			2277426_Sa	8	18.85	3.67
1257452_P	7	359.68	3.93			1219848_Sb	7	183.1	0			2257876_Sa_7A_na	8	24.79	5.94
1110169_P_1B_na	7	372.29	12.61			1115992_P	7	183.1	0			1093406_Sb	8	38.4	13.61
1154454_P_1B_na	7	372.29	0			1079372_P	7	183.1	0			1033260_Sa	8	38.4	0
994956_Sa	7	372.29	0			100000211_P	7	183.1	0			1205216_Sa	8	38.4	0
1695537_P	7	372.29	0			1068770_Sa	7	183.1	0			1042918_Sa	8	44.21	5.81
1046581_P	7	372.29	0			2278352_Sa_1B_na	7	190.18	7.08			1197565_P_7A_na	8	52.72	8.51
2305719_P	7	372.29	0			1036447_Sa_1B_1B_25	7	197.7	7.52			1116884_P	8	52.72	0
1077436_P	7	372.29	0			1056315_P_1B_na	7	199.86	2.16			100013752_P	8	52.72	0
2344163_P	7	372.29	0			1091354_Sa	7	203.64	3.78			1241449_P	8	52.72	0
100004980_P	7	372.29	0			1064172_P_1B_na	7	207.54	3.9			1121213_P	8	55.96	3.24
1125156_P	7	372.29	0			1123911_Sb	7	207.54	0			1105220_P	8	60.05	4.09
2275932_P_1B_1B2_65	7	372.29	0			1230389_Sa	7	213.09	5.55			3064467_Sb	8	67.91	7.86
1226831_P	7	372.29	0			2255150_Sa	7	221.02	7.93			1102308_P	8	74.95	7.04
100025549_P	7	372.29	0			1117619_Sa	7	222.83	1.81			100005542_P	8	75.82	0.87
1124749_P	7	372.29	0			1027290_Sa	7	233.27	10.44			988191_Sa	8	77.55	1.73
2278470_P	7	372.29	0			1083067_P	7	239.56	6.29			1210957_P	8	77.56	0.01
1120097_P	7	372.29	0			1135339_P	7	239.56	0			2253744_Sa	8	80.19	2.63
1122549_P	7	372.29	0			1864032_Sa	7	242.24	2.68			1278689_Sa	8	92.21	12.02
1096358_P	7	372.29	0			1105059_P	7	253.41	11.17			2291587_P_7A_na	8	108.3	16.09
992533_Sa_1B_na	7	372.29	0			1112589_P	7	253.41	0			985566_Sa_7A_na	8	109.07	0.77
2303287_P	7	372.29	0			100004133_P	7	253.41	0			986626_Sa	8	110.88	1.81
1221136_P	7	372.29	0			1025459_P_1B_na	7	253.41	0			1107815_P	8	112.4	1.52
2253824_Sa	7	372.29	0	27.28		984548_P	7	253.41	0			2253221_Sa_7A_na	8	114.72	2.32
1093557_Sa	8	0	0			1107243_Sa	7	254.91	1.5			2276352_Sa	8	118.39	3.67
985572_Sa	8	5.16	5.16			100000266_P	7	260.54	5.63			1064152_Sa	8	122.43	4.04
1091662_P	8	7.72	2.56			1128755_P	7	261.99	1.45			989752_Sa_7A_na	8	125.35	2.92
1114803_P	8	7.72	0			1037630_P_1B_1B_94	7	261.99	0			1038506_Sa	8	130.16	4.81
1068906_Sa	8	7.72	0			1209787_P	7	261.99	0			1220644_Sa	8	132.71	2.55
1051377_Sa	8	7.72	0			1074995_Sa_1D_na	7	261.99	0			1099398_Sa	8	133.79	1.08
986725_P	8	7.72	0			1299420_P	7	261.99	0			1082378_Sa	8	136.32	2.53
994027_Sa	8	9.25	1.53			1059307_P	7	261.99	0			1053917_Sa	8	138.86	2.54
1130941_P_7A_na	8	9.25	0			1066189_P_1B_1B_95	7	262.87	0.88			1099579_P	8	138.86	0
1063701_Sa	8	9.25	0			1212708_P	7	263.71	0.84			1093638_Sb	8	138.86	0
3064708_P	8	9.25	0			1259653_P	7	263.71	0			2275182_P_7A_na	8	138.86	0
1140131_P_7A_na	8	9.25	0			1034851_Sa	7	263.71	0			1202661_P	8	138.86	0
1090712_P	8	9.25	0			1016512_P	7	265.25	1.54			1276940_Sa	8	138.86	0
100002983_P	8	10.05	0.8			987796_Sa_1B_1B_99	7	267.71	2.46			2276326_P	8	138.86	0
1059527_P	8	10.84	0.79			1087990_P	7	267.71	0			991378_Sa	8	138.86	0
1090853_P	8	10.84	0			989369_Sa	7	267.71	0			100024342_P	8	138.86	0
1064697_P_7A_na	8	11.67	0.83			100018277_P	7	269.31	1.6			1109557_P_7A_na	8	138.86	0
2277041_P_7A_na	8	12.5	0.83			1119153_P	7	269.31	0			2278371_P	8	138.86	0
1216788_Sa	8	65.61	53.11			981580_P	7	269.31	0			1126192_P	8	138.86	0
1104942_P	8	127.09	61.48			1080715_Sa	7	269.31	0			1089092_Sa	8	138.86	0
1279323_P	8	127.09	0			1089991_Sa	7	269.31	0			1201356_Sa	8	141.61	2.75
2276366_P	8	127.09	0			1204376_Sa	7	273.09	3.78	19.09		1056871_P	8	143.27	1.66
994476_Sa	8	129.34	2.25			994027_Sa	8	0	0			1089817_Sa	8	144.94	1.67
995498_Sa	8	131.87	2.53			1063701_Sa	8	1.8	1.8			1004981_P	8	147.15	2.21
1136293_P	8	134.1	2.23			1071155_P_7A_na	8	14.33	12.53			1145542_P	8	151.76	4.61
1260326_P_7A_na	8	134.1	0			1059527_P	8	15.97	1.64			1108661_P	8	154.9	3.14
1145542_P	8	149.97	15.87			1064697_P_7A_na	8	16.79	0.82			1696721_Sa	8	154.9	0
1234623_P	8	149.97	0			1239646_P	8	16.79	0			1220431_P	8	154.9	0
992173_Sa_7D_na	8	149.97	0			2261174_P	8	16.79	0			1082845_Sa	8	154.9	0
1091537_P_7A_na	8	149.97	0			1234370_P	8	16.79	0			1721255_P	8	162.99	8.09
1031455_Sa	8	152.32	2.35			1051377_Sa	8	16.79	0			1031455_Sa	8	172.69	9.7
100005246_P	8	154.65	2.33			1097445_P	8	19.1	2.31			1083505_Sa	8	176.16	3.47
1300090_P	8	154.65	0			1091662_P	8	19.89	0.79			1234623_P	8	189.47	13.31
1127117_P	8	157.72	3.07			1068906_Sa	8	20.65	0.76			1019580_Sa	8	220.85	31.38
2275182_P_7A_na	8	157.72	0			1208183_P	8	20.65	0			1082516_Sa	8	225.65	4.8
1038506_Sa	8	157.72	0			985572_Sa	8	20.65	0			1074583_Sb	8	233.25	7.6
2275325_P	8	157.72	0			1093557_Sa	8	23.55	2.9			980066_Sa_6D_na	8	241.53	8.28
986626_Sa	8	157.72	0			1139140_P	8	25.79	2.24			2279012_Sa	8	246.65	5.12
1276940_Sa	8	159.16	1.44			1080426_Sa	8	38.08	12.29			2276483_Sa	8	249.19	2.54
985566_Sa_7A_na	8	159.88	0.72			1089183_Sa	8	43.23	5.15			994476_Sa	8	255.94	6.75
1064152_Sa	8	162.8	2.92			1864911_P	8	48.6	5.37			2276366_P	8	257.63	1.69
989752_Sa_7A_na	8	166.08	3.28			979065_Sa	8	48.6	0			1260326_P_7A_na	8	257.63	0
100006012_P	8	166.86	0.78			1719734_P	8	51.71	3.11			1104942_P	8	257.63	0
1068343_P	8	166.86	0			1721547_P	8	51.71	0			1049178_Sb_7A_na	8	264	6.37
1099398_Sa	8	168.5	1.64			2279012_Sa	8	89.22	37.51			1070651_Sa_7A_na	8	273.7	9.7
1220644_Sa	8	171.03	2.53			2276483_Sa	8	93.26	4.04			1205111_Sa	8	278.1	4.4
1082378_Sa	8	172.47	1.44			1104942_P	8	97.02	3.76			1280313_P	8	282.11	4.01
1270088_P	8	173.21	0.74			1279323_P	8	97.02	0			2262108_Sb_7A_na	8	282.11	0
1053917_Sa	8	173.93	0.72			980066_Sa_6D_na	8	97.02	0			1102483_P	8	287.98	5.87
100004270_P	8	173.93	0			994476_Sa	8	99.07	2.05			1239927_P	8	289.58	1.6
1093638_Sb	8	173.93	0			2276366_P	8	99.07	0			1719734_P	8	289.58	0
1306833_P_7A_na	8	173.93	0			1260326_P_7A_na	8	99.07	0			1142692_Sa	8	289.58	0
1083505_Sa	8	173.93	0			1692658_P	8	99.07	0			1270155_P	8	289.58	0
2276326_P	8	173.93	0			3026223_P	8	99.07	0			100000573_P	8	289.58	0
991378_Sa	8	173.93	0			1031455_Sa	8	103.99	4.92			100003280_P	8	291.22	1.64
1258853_P	8	173.93	0			1082845_Sa	8	108.76	4.77			1087712_P	8	292.84	1.62
100001686_P	8	173.93	0			100024342_P	8	111.99	3.23			979065_Sa	8	295.91	3.07
2278272_P	8	173.93	0			1266402_P	8	111.99	0			1089183_Sa	8	303.78	7.87
1226998_P	8	173.93	0			1268790_P	8	111.99	0			1051377_Sa	8	328.82	25.04
1218384_Sa	8	175.49	1.56			1696721_Sa	8	111.99	0			1093557_Sa	8	332.9	4.08
3026223_P	8	177.06	1.57			1004981_P	8	111.99	0			985572_Sa	8	336.92	4.02
1100451_P	8	177.06	0			1089092_Sa	8	113.6	1.61			1068906_Sa	8	342.08	5.16
1696721_Sa	8	180.12	3.06			1763657_P	8	113.6	0			1090853_P	8	347.88	5.8
3064392_Sb	8	185.65	5.53			1083505_Sa	8	113.6	0			986725_P	8	347.88	0
1283670_P	8	188.07	2.42			1281640_P	8	113.6	0			3064708_P	8	347.88	0
1082845_Sa	8	188.87	0.8			1201356_Sa	8	113.6	0			994027_Sa	8	350.04	2.16
100001277_P	8	189.61	0.74			1092203_P	8	113.6	0			1063701_Sa	8	352.21	2.17	31.38
1089092_Sa	8	189.61	0			1056871_P	8	113.6	0			978137_P_4B_na	9	0	0
1763657_P	8	189.61	0			1723103_P	8	113.6	0			989303_Sa	9	2.74	2.74
1109557_P_7A_na	8	189.61	0			1205473_P	8	113.6	0			2325393_P	9	10.23	7.49
2275699_Sa	8	192.84	3.23			2278272_P	8	113.6	0			1103041_P	9	10.23	0
1207073_P	8	195.22	2.38			1089817_Sa	8	113.6	0			992731_Sa	9	11.64	1.41
1721255_P	8	195.22	0			1219202_P	8	113.6	0			1092216_Sa	9	25.01	13.37
1220642_P	8	195.22	0			1258793_P	8	113.6	0			100004393_P	9	33.93	8.92
1219202_P	8	195.22	0			100002274_P	8	113.6	0			1109458_P	9	33.93	0
1089817_Sa	8	195.22	0			1093638_Sb	8	117.46	3.86			3034460_P	9	34.66	0.73
1283804_P	8	195.22	0			1220644_Sa	8	121.13	3.67			2289062_Sa	9	36.73	2.07
1201356_Sa	8	195.22	0			1099398_Sa	8	122.94	1.81			1151382_Sa	9	40.01	3.28
1092203_P	8	195.22	0			1053917_Sa	8	125.11	2.17			1129588_P	9	82.27	42.26
1278689_Sa	8	207.84	12.62			1082378_Sa	8	126.55	1.44			100000040_P	9	85.32	3.05
100005542_P	8	207.84	0			1038506_Sa	8	130.57	4.02			1377459_P_4B_na	9	95.47	10.15
2253744_Sa	8	210.37	2.53			989752_Sa_7A_na	8	134.59	4.02			1160218_P	9	117.66	22.19
988191_Sa	8	213.31	2.94			1064152_Sa	8	138.23	3.64			1311182_P	9	117.66	0
1105220_P	8	215.79	2.48			2276352_Sa	8	142.63	4.4			1054888_Sa_4B_4B_62	9	117.66	0
1120503_Sa	8	225.08	9.29			2253221_Sa_7A_na	8	148.53	5.9			100003625_P	9	127.98	10.32
2277426_Sa	8	238.71	13.63			991378_Sa	8	153.05	4.52			1020423_Sa	9	135.71	7.73
1059554_Sa	8	242.73	4.02			1276940_Sa	8	153.05	0			1092299_Sa	9	152.55	16.84	42.26
2257876_Sa_7A_na	8	247.11	4.38			985566_Sa_7A_na	8	155.58	2.53			1128290_Sa	10	0	0
1031337_Sa	8	247.11	0			986626_Sa	8	156.3	0.72			2275672_Sa	10	1.81	1.81
1115446_P	8	247.11	0			1010719_P	8	157.87	1.57			1087870_Sa_6A_6A_6	10	5.85	4.04
1082345_Sa	8	252.93	5.82			1210957_P	8	157.87	0			1083435_Sa	10	9.51	3.66
1218819_Sa	8	261.98	9.05			988191_Sa	8	157.87	0			1268540_P	10	11.05	1.54
1714396_P	8	263.65	1.67			1708004_P_7A_na	8	157.87	0			100003067_P	10	11.8	0.75
1093406_Sb	8	263.65	0	61.48		2253744_Sa	8	157.88	0.01			1268465_P	10	11.8	0
1151429_Sa	9	0	0			1225056_P	8	160.92	3.04			1014038_Sa	10	11.8	0
1090994_P_4B_4B_9	9	69.97	69.97			1102308_P	8	160.92	0			990843_Sa_6B_na	10	11.8	0
1021319_P	9	71.45	1.48			1278689_Sa	8	160.92	0			1188124_P	10	11.8	0
1072525_P	9	72.96	1.51			1217957_P	8	160.92	0			1188758_P	10	11.8	0
1037256_P	9	73.71	0.75			1133556_P	8	160.92	0			100001196_P	10	13.34	1.54
100003625_P	9	73.71	0			1714396_P	8	160.92	0			100000722_P	10	14.12	0.78
977288_Sb	9	82.41	8.7			996562_Sb_7A_7A2_35	8	166.35	5.43			100014132_P	10	14.12	0
1054888_Sa_4B_4B_62	9	91.04	8.63			1011469_Sb	8	175.67	9.32			2260040_Sa_6A_na	10	15.71	1.59
1160218_P	9	102.82	11.78			100013752_P	8	175.68	0.01			1089263_Sa	10	18.63	2.92
1378506_P	9	105.43	2.61			2253893_Sa_7A_na	8	175.68	0			1297527_Sa	10	20.01	1.38
1154955_P	9	108.03	2.6			1048625_P	8	176.53	0.85			1091666_Sa_6A_6A_33	10	22.06	2.05
1724522_P	9	108.03	0			1087941_Sa	8	176.53	0			1006701_Sa	10	25.69	3.63
1128558_Sa	9	108.84	0.81			1239876_P	8	178.11	1.58			3026228_P	10	28.01	2.32
1242543_P_4B_4B_40	9	111.34	2.5			1080503_P	8	179.72	1.61			100006750_P	10	28.75	0.74
1254334_P	9	112.22	0.88			2257876_Sa_7A_na	8	186.4	6.68			1115854_P	10	29.5	0.75
1104355_P	9	112.22	0			2277426_Sa	8	192.69	6.29			1126654_P	10	30.24	0.74
3024096_P	9	112.22	0			1059554_Sa	8	195.22	2.53			1091005_Sa_6B_na	10	31.69	1.45
2262825_Sb	9	121.79	9.57			1031337_Sa	8	195.22	0			1233403_P	10	32.4	0.71
1129588_P	9	128.46	6.67			1033260_Sa	8	195.22	0			2259523_Sa_6A_6A_50	10	32.4	0
100002570_P	9	128.46	0			1216788_Sa	8	195.22	0			1110932_P	10	32.4	0
1221215_Sa	9	131.92	3.46			1110024_P	8	195.22	0			100002820_P	10	33.18	0.78
1126358_Sa_4B_4B_11	9	134.82	2.9			1279561_P_7A_na	8	198.37	3.15			1102944_P	10	33.96	0.78
100000040_P	9	134.82	0			1042918_Sa	8	202.91	4.54			1200926_Sa	10	33.96	0
1128914_Sb	9	134.82	0			1205216_Sa	8	207.83	4.92			1063905_Sa	10	33.96	0
1092367_P_4B_4B_14	9	134.82	0			1093406_Sb	8	215.01	7.18	37.51		1385231_P	10	38.45	4.49
1090479_Sb	9	134.82	0			978137_P_4B_na	9	0	0			991262_Sa	10	41.77	3.32
1036270_Sa	9	134.82	0			1151429_Sa	9	0	0			1021322_Sa	10	45.16	3.39
1002309_Sa_4B_4B_14	9	134.82	0			100000542_P	9	0	0			984943_Sa	10	47.79	2.63
1113986_P	9	135.72	0.9			1015283_P	9	1.62	1.62			1090290_Sa	10	51.07	3.28
1044062_Sa_4B_4B_14	9	136.59	0.87			988727_P	9	2.41	0.79			1207441_Sa	10	52.51	1.44
1091011_Sa	9	137.67	1.08			3022865_P	9	3.21	0.8			1166627_P	10	58.73	6.22
1132777_Sa	9	140.2	2.53			989303_Sa	9	3.21	0			1097532_Sa	10	81.46	22.73
1100813_P	9	141.07	0.87			1080494_P	9	4.76	1.55			1091885_P	10	85	3.54
1089156_Sa	9	141.07	0			1672930_P	9	4.76	0			1217812_Sa	10	94.31	9.31
1056894_Sa_4B_na	9	142.51	1.44			1103041_P	9	4.76	0			1128954_P	10	107.3	12.99
1265672_P	9	142.51	0			992731_Sa	9	6.36	1.6			1068780_P_6A_na	10	108.87	1.57
2296804_Sb	9	142.51	0			1092216_Sa	9	21.68	15.32			1142133_Sa_6A_na	10	109.66	0.79
1132121_P	9	142.51	0			1111564_P	9	25.19	3.51			1092206_Sa	10	111.46	1.8
1862515_Sa	9	142.51	0			981879_P	9	26.01	0.82			2258989_Sa	10	114.73	3.27
3024088_P	9	142.51	0			2275784_P_4B_na	9	26.83	0.82			1081426_Sa	10	120.24	5.51	22.73
1073286_Sa	9	145.18	2.67			100004393_P	9	27.64	0.81			1106058_P	11	0	0
1056406_Sb	9	152	6.82			3034460_P	9	27.64	0			1087663_P_5A_5A_77	11	11.06	11.06
1079244_Sa_4B_4B_17	9	159.2	7.2			1151382_Sa	9	29.34	1.7			1101742_P	11	11.06	0
1068877_Sa	9	162.46	3.26			2289062_Sa	9	31.51	2.17			1695813_P	11	11.06	0
1202423_Sa_4B_na	9	168.37	5.91			100000040_P	9	57.86	26.35			1377497_P	11	11.06	0
3024302_P	9	171.9	3.53			1160218_P	9	84.91	27.05			1140211_P	11	11.06	0
1377459_P_4B_na	9	171.9	0			100004483_P	9	96.31	11.4			2252007_Sa	11	15.71	4.65
1019241_Sa	9	171.9	0			1054888_Sa_4B_4B_62	9	98.62	2.31			1178475_Sa	11	20.83	5.12
2259557_P_4B_na	9	171.9	0			1311182_P	9	101.64	3.02			1121871_P	11	22.49	1.66
1104990_P	9	171.9	0			2278097_P	9	140.96	39.32			1266852_P	11	22.49	0
1081733_Sa	9	185.46	13.56			1021319_P	9	143.62	2.66	39.32		1105520_P	11	22.49	0
1036721_Sa_4B_4B_33	9	189.1	3.64			100024437_P	10	0	0			1046481_Sa	11	26.68	4.19
1151382_Sa	9	192	2.9			100011880_P	10	3.62	3.62			1863926_Sa	11	32.38	5.7
1092216_Sa	9	199.48	7.48			984263_P	10	3.62	0			1071780_Sa	11	33.09	0.71
978137_P_4B_na	9	223.12	23.64	69.97		1079846_P	10	3.62	0			1077313_Sa	11	34.53	1.44
1229292_Sb_6A_6A_4	10	0	0			100001196_P	10	3.62	0			998868_P	11	34.53	0
1120081_Sb_6A_na	10	6.04	6.04			1204802_P	10	3.62	0			1021045_Sa	11	36.13	1.6
1079846_P	10	11.57	5.53			2259523_Sa_6A_6A_50	10	3.62	0			991628_Sa	11	39.4	3.27
995294_P_6A_6A_4	10	21.1	9.53			3028198_P	10	3.62	0			2263067_Sa	11	43.79	4.39
1121656_P	10	25.15	4.05			1006701_Sa	10	5.82	2.2			988747_Sa	11	47.43	3.64
1190874_P	10	25.95	0.8			1108705_P	10	7.3	1.48			1090624_Sa	11	52.96	5.53
1092868_Sb	10	31.15	5.2			2260040_Sa_6A_na	10	7.3	0			1103420_P	11	56.1	3.14
1164138_Sa	10	39.39	8.24			1190874_P	10	7.3	0			2273723_Sa	11	56.1	0
1006701_Sa	10	42.69	3.3			1089003_P	10	7.3	0			1070217_Sa_5A_na	11	57.9	1.8
100000722_P	10	42.69	0			1092336_P	10	7.3	0			100000481_P	11	59.45	1.55
1217442_P	10	42.69	0			1265587_P	10	7.3	0			1099257_P	11	59.45	0
2259523_Sa_6A_6A_50	10	42.69	0			3021328_P	10	7.3	0			1269476_P	11	59.45	0
100005382_P	10	42.69	0			1091005_Sa_6B_na	10	7.3	0			1108911_P	11	59.45	0
1103123_Sb	10	45.32	2.63			1188124_P	10	7.3	0			1101715_Sb	11	66.61	7.16
990843_Sa_6B_na	10	49.2	3.88			1126654_P	10	7.3	0			1040098_Sa	11	76.96	10.35
1071958_P_6A_6A_39	10	49.2	0			1217442_P	10	7.3	0			1130590_P	11	88.85	11.89
1091005_Sa_6B_na	10	49.2	0			1100134_P	10	7.3	0			1113237_P	11	90.52	1.67
1071765_P_6A_6A_42	10	49.2	0			1094491_P	10	7.3	0			1216419_Sa_5A_5A_94	11	90.52	0
1860396_P	10	49.2	0			3022652_P	10	7.3	0			1089517_P	11	90.52	0
3025648_P	10	49.2	0			1058348_P	10	7.3	0			1021275_Sa	11	91.33	0.81
1122957_P	10	49.2	0			1041418_P_6A_6A_42	10	7.3	0			1049519_Sa	11	93.56	2.23
981681_Sa	10	52.39	3.19			990843_Sa_6B_na	10	7.3	0			2258868_Sa_5A_na	11	125.31	31.75
1089587_P	10	53.89	1.5			1014038_Sa	10	7.3	0			979445_Sa_5A_na	11	133.16	7.85
1057803_Sa	10	54.66	0.77			1265421_P	10	7.3	0			100011796_P	11	134.56	1.4
1219440_P	10	54.66	0			1091666_Sa_6A_6A_33	10	10.82	3.52			1218002_P	11	134.56	0
3020740_P	10	54.66	0			1089263_Sa	10	16.85	6.03			1044459_P	11	134.56	0
1099988_P	10	54.66	0			1383436_P	10	18.24	1.39			100001276_P	11	134.56	0
1025275_Sa	10	57.75	3.09			100002713_P	10	18.24	0			1049059_Sa_7D_na	11	137.68	3.12
1270252_P	10	68.26	10.51			1197431_P_6A_na	10	21.16	2.92			1228134_P	11	139.92	2.24
986679_Sa	10	76.52	8.26			1234236_P_6A_6A_43	10	24.07	2.91			2275190_P	11	139.92	0
1126245_Sa	10	79.79	3.27			1117836_P	10	24.81	0.74			1288012_Sb	11	146.12	6.2
1015958_P	10	83.89	4.1			1111943_P_6A_6A_43	10	25.54	0.73			999442_Sa	11	154.72	8.6
1086347_Sb	10	104.17	20.28			1109044_P	10	25.54	0			1239010_P	11	162.76	8.04
1092061_Sa	10	112.91	8.74			1224498_P_7D_na	10	26.26	0.72			3023155_P	11	162.76	0
1233813_Sa	10	124.44	11.53			1273130_P	10	26.99	0.73			2303648_P	11	162.76	0
1079659_Sb	10	129.62	5.18			1698252_P	10	27.71	0.72			1216691_Sa	11	166.33	3.57
1694834_P	10	134.15	4.53			1302615_P	10	27.71	0			2277988_P	11	168.53	2.2
1217812_Sa	10	134.15	0			1289327_P	10	27.71	0			1067738_P	11	168.53	0
1861217_P	10	134.15	0			1164138_P	10	27.71	0			1279375_P	11	168.53	0
1205710_P	10	134.15	0			100022470_P	10	27.71	0			1233052_Sa	11	186.13	17.6	31.75
1093959_P	10	134.15	0			100020440_P	10	27.71	0			1080528_P	12	0	0
2258989_Sa	10	137.27	3.12			1083435_Sa	10	27.71	0			3020636_P	12	1.29	1.29
1081426_Sa	10	142.8	5.53			1382729_P	10	29.86	2.15			1241612_P	12	2.61	1.32
1103749_P	10	142.8	0			1386326_P	10	30.61	0.75			1318423_Sb	12	7.68	5.07
1142133_Sa_6A_na	10	142.8	0			100005972_P	10	31.34	0.73			1299196_P	12	16.87	9.19
1092206_Sa	10	144.61	1.81			1204629_P	10	32.1	0.76			100000680_P	12	16.87	0
1216630_Sa	10	149.77	5.16	20.28		1090816_P	10	32.83	0.73			1724890_P	12	17.78	0.91
2252007_Sa	11	0	0			1116637_P	10	32.83	0			1102779_P	12	17.78	0
1178475_Sa	11	4.02	4.02			1267077_P	10	33.53	0.7			1051438_P	12	17.78	0
2273723_Sa	11	13.52	9.5			1279690_P	10	34.23	0.7			1219344_P	12	17.78	0
1070217_Sa_5A_na	11	17.54	4.02			1116615_P	10	35.7	1.47			1252650_P	12	17.78	0
1090624_Sa	11	26.6	9.06			1021942_P	10	36.46	0.76			3064534_P	12	17.78	0
991628_Sa	11	30.24	3.64			100000208_P	10	37.96	1.5			1094179_P	12	17.78	0
2263067_Sa	11	32.41	2.17			1163727_Sb	10	37.96	0			1089722_P	12	17.78	0
1021045_Sa	11	35.31	2.9			1007143_P	10	37.96	0			1257884_P	12	17.78	0
988747_Sa	11	37.12	1.81			1103554_P	10	38.71	0.75			1223450_P	12	17.78	0
100000333_P	11	38.99	1.87			1108608_P	10	38.71	0			1700269_P	12	17.78	0
1863926_Sa	11	38.99	0			1087870_Sa_6A_6A_6	10	40.04	1.33			1756069_P	12	17.78	0
1077313_Sa	11	38.99	0			100007340_P	10	40.04	0			1079969_P	12	17.78	0
1071780_Sa	11	40.43	1.44			1128290_Sa	10	40.84	0.8			1201591_P	12	17.78	0
1046481_Sa	11	45.97	5.54			2275672_Sa	10	41.92	1.08			983673_P	12	17.78	0
2277345_Sb	11	49.62	3.65			1201212_P	10	42.65	0.73			3024213_P	12	17.78	0
1254816_P	11	62.79	13.17			1104197_P_6A_na	10	42.65	0			3024195_P	12	17.78	0
1049519_Sa	11	78.66	15.87			1297527_Sa	10	42.65	0			1104675_P_6B_6B_69	12	17.78	0
1021275_Sa	11	82.11	3.45			1268465_P	10	42.65	0			1102638_P	12	18.75	0.97
2258868_Sa_5A_na	11	105.19	23.08			1139857_P_6A_6A_58	10	42.65	0			1041439_P	12	47.54	28.79
979445_Sa_5A_na	11	116.31	11.12			3033958_P	10	42.65	0			1694733_Sa	12	76.48	28.94
1218002_P	11	117.06	0.75			1270252_P	10	45.06	2.41			2255000_Sa	12	77.57	1.09
1050288_P	11	125.66	8.6			2290386_P	10	47.36	2.3			1127936_Sa_6B_na	12	80.12	2.55
999442_Sa	11	133.95	8.29			1228908_P	10	47.36	0			1159379_P	12	82.02	1.9
1288012_Sb	11	137.61	3.66			1670241_P	10	47.36	0			1056399_P	12	82.02	0
100001276_P	11	141.19	3.58			2276707_P_6A_na	10	48.11	0.75			1279829_P	12	82.02	0
2277988_P	11	141.19	0			1090290_Sa	10	48.83	0.72			1100006_P	12	82.02	0
1067738_P	11	141.19	0			1207441_Sa	10	49.91	1.08			1167123_P	12	82.02	0
1216691_Sa	11	148.51	7.32			1021322_Sa	10	49.91	0			1140206_P	12	82.88	0.86
985503_Sa	11	155.59	7.08	23.08		991262_Sa	10	49.91	0			1106483_P	12	85.56	2.68
2304543_P	12	0	0			1200926_Sa	10	49.91	0			993225_Sa	12	86.46	0.9
1380760_P	12	5.31	5.31			1283082_P	10	51.32	1.41			1057878_Sa	12	96.39	9.93
1720296_P	12	6.83	1.52			1022054_P	10	51.32	0			983827_P	12	102.67	6.28
1290525_P	12	7.55	0.72			1159772_P	10	51.32	0			1159793_P	12	116.7	14.03
1401022_P	12	8.28	0.73			1763682_P	10	54.72	3.4			1091698_Sa	12	116.7	0
1217571_P	12	9.74	1.46			1228411_P_6A_6A_126	10	57.25	2.53			1039934_P	12	116.7	0
1382659_P	12	10.46	0.72			1861217_P	10	57.25	0			1021279_Sa	12	119.22	2.52
1388148_P	12	10.46	0			1217812_Sa	10	57.25	0			1278337_P	12	121.62	2.4
1243357_Sa_6B_na	12	11.16	0.7			1093959_P	10	57.25	0			1057485_Sa_6A_na	12	125.26	3.64
100010822_P	12	13.26	2.1			1128954_P	10	57.25	0			1127216_P	12	128.91	3.65
1117657_P	12	13.26	0			1092206_Sa	10	58.8	1.55			2290010_P	12	129.7	0.79
1290544_P	12	13.99	0.73			1142133_Sa_6A_na	10	60.24	1.44			1228695_P	12	131.98	2.28
1384099_P	12	13.99	0			1068780_P_6A_na	10	62.61	2.37			1271615_P	12	131.98	0
100001574_P	12	14.74	0.75			2258989_Sa	10	67.41	4.8			1291647_Sa	12	136.4	4.42
1039934_P	12	14.74	0			2324345_P_6A_na	10	67.41	0			1203352_P	12	138.03	1.63
1216501_P	12	15.45	0.71			1081426_Sa	10	67.41	0	6.03		100000547_P	12	138.03	0
1059765_P	12	15.45	0			1178475_Sa	11	0	0			1239803_P	12	138.03	0
1220734_P	12	16.84	1.39			2252007_Sa	11	4.38	4.38			1069194_P	12	138.03	0
2279482_P	12	16.84	0			1070217_Sa_5A_na	11	13.79	9.41			1217571_P	12	138.75	0.72
1236418_P_6A_na	12	16.84	0			2273723_Sa	11	17.43	3.64			1384099_P	12	139.47	0.72
1291647_Sa	12	21.46	4.62			100012586_P	11	19.75	2.32			1243357_Sa_6B_na	12	140.84	1.37
1102454_P	12	21.46	0			1080004_Sa	11	19.75	0			100001574_P	12	141.51	0.67
1091698_Sa	12	21.46	0			1103420_P	11	19.75	0			1290525_P	12	143.61	2.1
3024749_P	12	22.97	1.51			1081320_P	11	19.75	0			1117657_P	12	144.32	0.71
100026483_P	12	22.97	0			1260360_P	11	19.75	0			1720296_P	12	145.75	1.43
1075802_P	12	22.97	0			100000481_P	11	19.75	0			1016317_P	12	145.75	0
1220958_P	12	22.97	0			1106058_P	11	19.75	0			1090349_Sb	12	145.75	0
1100006_P	12	22.97	0			1863926_Sa	11	19.75	0			1395688_Sa	12	155.93	10.18	28.94
983827_P	12	22.97	0			1089580_P	11	19.75	0			1049781_Sa_2D_na	13	0	0
1233630_P	12	22.97	0			3020494_P	11	19.75	0			1202998_Sa	13	2.17	2.17
1109519_P	12	22.97	0			2328689_P	11	19.75	0			1105493_Sa	13	59.75	57.58
1016317_P	12	22.97	0			1266852_P	11	19.75	0			1242246_Sa	13	63.12	3.37
1090349_Sb	12	22.97	0			1106986_P_5A_na	11	19.75	0			1117920_Sa	13	66.02	2.9
1089420_P_6B_na	12	25.84	2.87			1046481_Sa	11	21.92	2.17			1022209_Sa	13	69.5	3.48
3025571_P	12	35.69	9.85			1111359_P	11	24.47	2.55			1220227_Sb	13	74.34	4.84
1057878_Sa	12	42.83	7.14			1123067_P	11	24.47	0			1117705_Sb	13	80.22	5.88
1724620_P_6B_6B_163	12	44.36	1.53			1021045_Sa	11	24.47	0			1019213_Sa	13	80.22	0
1122439_P	12	44.36	0			988747_Sa	11	25.19	0.72			983794_Sa	13	80.22	0
993225_Sa	12	44.36	0			1099257_P	11	25.19	0			1032272_P	13	82.9	2.68
3021016_P	12	44.36	0			1077313_Sa	11	25.19	0			997109_P	13	84.68	1.78
1000859_P	12	44.36	0			1265387_P	11	25.19	0			1150051_P	13	133.66	48.98
1061437_P	12	45.12	0.76			1071780_Sa	11	25.19	0			3028781_P	13	140.03	6.37
1694733_Sa	12	47.17	2.05			1377497_P	11	26.87	1.68			1244851_P_2D_2D2_1	13	164.82	24.79
2255000_Sa	12	48.25	1.08			998868_P	11	26.87	0			1228325_P	13	166.45	1.63
1127936_Sa_6B_na	12	49.69	1.44			1105520_P	11	26.87	0			1066423_Sa_2B_na	13	172.44	5.99
1080969_Sb	12	60.43	10.74			1269476_P	11	26.87	0			1090178_P	13	177.8	5.36
1266917_P	12	64.54	4.11			1151608_P	11	26.87	0			1211876_P	13	197.86	20.06
2277702_Sb	12	71.04	6.5			1125591_P	11	26.87	0			989465_P	13	197.86	0
1269878_P	12	78.39	7.35			1254816_P	11	26.87	0			100025813_P	13	197.86	0
1125245_Sa	12	78.39	0			1119035_P	11	28.61	1.74			1099654_P	13	197.86	0
1026226_Sa	12	87.32	8.93			1087663_P_5A_5A_77	11	34.12	5.51			1114735_P	13	197.86	0
1084648_P	12	93.61	6.29			1108690_P	11	34.12	0			990981_P	13	197.86	0
1252650_P	12	93.61	0			1040098_Sa	11	57.72	23.6			1260770_P	13	197.86	0
1106247_P	12	93.61	0			1108911_P	11	61.82	4.1			1024850_Sa	13	200.15	2.29
2275329_P	12	94.99	1.38			1218435_P	11	61.82	0			1266681_P	13	201.67	1.52
1002318_P	12	95.7	0.71			1221295_P_5A_na	11	61.82	0			1064890a_Sa_2D_na	13	206.86	5.19
1100933_Sa	12	100.58	4.88			1209492_P	11	61.82	0			1113129_P_2D_na	13	209.3	2.44
3024634_P	12	106.18	5.6			1021275_Sa	11	61.82	0			100000120_P	13	209.3	0
1092522_P_6B_na	12	108.4	2.22			1049519_Sa	11	65.86	4.04			1104800_P	13	209.3	0	57.58
3024213_P	12	108.4	0			1216419_Sa_5A_5A_94	11	72.54	6.68			1062107_Sb	14	0	0
1251381_P	12	108.4	0			2277206_P_5A_na	11	76.25	3.71			3064539_P	14	6.58	6.58
100010164_P	12	112.42	4.02			1113237_P	11	77.72	1.47			3020665_P	14	6.58	0
100003794_P	12	117.88	5.46			1130590_P	11	78.44	0.72			100000649_P	14	6.58	0
1205988_P	12	120.69	2.81			1268209_P	11	79.2	0.76			1061848_P	14	6.58	0
1041439_P	12	122.86	2.17			1049059_Sa_7D_na	11	122.06	42.86			989078_Sa_7A_7A_19	14	6.58	0
2290879_P	12	122.86	0			1228134_P	11	125.56	3.5			1049998_P_7A_7A_19	14	7.38	0.8
1089722_P	12	122.86	0			1288012_Sb	11	131.02	5.46			1095792_P	14	7.38	0
2275505_P	12	122.86	0			999442_Sa	11	140.55	9.53			3023598_Sb_7A_7A_6	14	7.38	0
1102779_P	12	122.86	0			1218002_P	11	152.28	11.73			1116255_P	14	7.38	0
1079969_P	12	123.58	0.72			979445_Sa_5A_na	11	153.83	1.55			1247172_Sa	14	7.38	0
1075699_Sa	12	126.47	2.89			1041503_P	11	153.83	0			1108227_P	14	7.38	0
2322660_P	12	128.16	1.69			2277988_P	11	153.83	0			1220199_P	14	9.05	1.67
3064534_P	12	128.16	0			1216691_Sa	11	157.24	3.41			1087468_Sa_2B_na	14	9.05	0
1212411_P	12	128.16	0			1069976_P_5A_na	11	163.77	6.53			1045644_P	14	9.05	0
1223450_P	12	128.16	0			1107535_Sa	11	176.32	12.55			1045022_P	14	9.05	0
1762994_P	12	128.16	0			1126999_Sb	11	180.82	4.5	42.86		1160959_P_7A_7A_15	14	9.05	0
1299196_P	12	128.16	0			1002275_Sa	12	0	0			984908_Sa	14	10.65	1.6
1179883_P	12	128.16	0			3024213_P	12	29.6	29.6			1218692_Sa	14	14.18	3.53
1002275_Sa	12	128.16	0			100001711_P	12	30.6	1			1054354_Sa_7A_na	14	14.87	0.69
1072346_P	12	128.16	0			1104675_P_6B_6B_69	12	32.62	2.02			1380911_P	14	14.87	0
1219344_P	12	128.16	0			1088241_P	12	32.62	0			1217575_Sa	14	14.87	0
2249897_P	12	128.16	0			100001168_P	12	32.62	0			1253333_P	14	15.68	0.81
1760056_P	12	128.16	0			1083477_P	12	33.61	0.99			1034822_Sa_7A_7A_20	14	18.02	2.34
1082983_P_6B_6B_3	12	128.16	0			1084648_P	12	33.61	0			1080142_P	14	21.79	3.77
1228001_P	12	128.93	0.77			100008147_P	12	33.61	0			1095279_P	14	21.79	0
1089489_P	12	128.93	0			1131255_P_6B_6B_93	12	34.56	0.95			1216004_Sa	14	25.7	3.91
1246129_P	12	132.77	3.84			100004895_P	12	35.54	0.98			1102198_Sa	14	31.24	5.54
1109354_P	12	132.77	0	10.74		1724620_P_6B_6B_163	12	35.54	0			1111320_P	14	34.38	3.14
981246_Sb_2D_na	13	0	0			1057878_Sa	12	35.54	0			2261358_P	14	34.38	0
3031780_P	13	55.85	55.85			1091774_Sa	12	38.07	2.53			1127215_P	14	34.38	0
3021805_P	13	56.6	0.75			982392_P	12	40.76	2.69			100019113_P	14	34.38	0
1234704_Sb_2D_na	13	63.41	6.81			3064952_Sa	12	40.76	0			1108467_P	14	34.38	0
1049781_Sa_2D_na	13	127.13	63.72			1105659_Sb	12	48.71	7.95			2348884_P	14	34.38	0
1202998_Sa	13	134.83	7.7			1109519_P	12	57.87	9.16			1111725_P	14	34.38	0
100000588_P	13	181.89	47.06			100029436_P	12	57.87	0			1221089_P	14	34.38	0
1382076_P	13	189.12	7.23			1220958_P	12	57.87	0			1115541_P	14	34.38	0
3028781_P	13	190.59	1.47			1101746_P	12	57.87	0			1103448_P	14	34.38	0
1150051_P	13	191.41	0.82			1279829_P	12	57.87	0			1052769_P	14	34.38	0
1100572_P_2D_na	13	192.2	0.79			1233630_P	12	57.87	0			1221660_Sa	14	37.55	3.17
1115841_P_2D_na	13	195.07	2.87			1722482_P	12	57.87	0			1113265_P	14	39.17	1.62
100000456_P	13	197.32	2.25			1100006_P	12	57.87	0			1105840_P	14	39.17	0
100026954_P	13	211.98	14.66			100004982_P	12	57.87	0			1051483_Sa	14	43.02	3.85
1244851_P_2D_2D2_1	13	213.6	1.62			994240_P	12	57.87	0			1218489_Sa	14	47.81	4.79	6.58
1090178_P	13	221.26	7.66			1380760_P	12	60.46	2.59			1120992_Sa_6A_na	15	0	0
1066423_Sa_2B_na	13	226.67	5.41			2304543_P	12	62.12	1.66			1090067_Sa_6A_na	15	6.02	6.02
1228236_P	13	229.79	3.12			1382659_P	12	63.79	1.67			1088529_Sa	15	15.87	9.85
1228325_P	13	230.6	0.81			1401022_P	12	65.5	1.71			1862737_Sa	15	20.26	4.39
979604_Sa	13	258.35	27.75			1383859_P	12	67.14	1.64			2254779_Sa	15	22.44	2.18
1118009_P	13	263.57	5.22			1290525_P	12	67.97	0.83			989895_P	15	23.14	0.7
1056959_Sb_2D_na	13	269.01	5.44			100001574_P	12	68.81	0.84			1279339_P	15	23.14	0
1088416_Sa	13	275.67	6.66			1388148_P	12	69.66	0.85			2258245_P	15	23.14	0
2243425_P_2D_na	13	282.23	6.56			1385560_P	12	70.52	0.86			1862957_Sa	15	24.55	1.41
1216036_P	13	282.23	0			1243357_Sa_6B_na	12	71.32	0.8			982036_Sa_6A_6A2_24	15	27.32	2.77
1122278_P	13	282.23	0			1203352_P	12	71.32	0			1228156_P	15	27.32	0
1201940_Sa	13	290.84	8.61			100026483_P	12	71.32	0			2278538_P	15	27.32	0
100007817_P	13	295.7	4.86			1291647_Sa	12	74.81	3.49			1101071_P_6A_na	15	27.32	0
100022526_P	13	295.7	0			1091698_Sa	12	82.3	7.49			1254842_P	15	27.32	0
1091926_Sb_2D_na	13	297.97	2.27			1102454_P	12	87.76	5.46			1293809_P	15	30.72	3.4
2370501_P	13	300.23	2.26			1091595_Sa	12	89.65	1.89			1254394_P	15	34.84	4.12
2245955_Sa	13	303.18	2.95			1256310_P	12	89.65	0			1034440_P_6A_na	15	34.84	0
1299246_P	13	306.61	3.43			2254957_Sa	12	89.65	0			1112436_Sa	15	36.34	1.5
1115887_Sb	13	309.96	3.35			3064787_Sb	12	96.89	7.24			2275282_P	15	39.28	2.94
1121618_P	13	311.7	1.74			1089294_Sa	12	96.89	0			1273271_P_6A_na	15	39.28	0
983228_Sa_2D_na	13	315.88	4.18			981169_Sa	12	98.38	1.49			988910_P_6A_na	15	39.28	0
1002891_Sa	13	321.45	5.57			2289332_P_6B_na	12	102.26	3.88			1279419_P	15	39.28	0
1696033_Sa_2D_2D_19	13	323.98	2.53			1113809_P_6B_na	12	102.26	0			986453_Sa	15	39.28	0
1023613_P	13	326.82	2.84			1202935_P_6B_na	12	102.26	0			1068162_Sa_6D_na	15	39.28	0
1211876_P	13	326.82	0			1051525_P	12	103.14	0.88			100005078_P	15	40.01	0.73
1099654_P	13	326.82	0			1127936_Sa_6B_na	12	103.14	0			1052422_P	15	40.77	0.76
1119207_P	13	326.82	0			1004310_P	12	103.14	0			1080699_P	15	42.33	1.56
2248687_P	13	327.55	0.73			1159379_P	12	104.03	0.89			100009471_P	15	43.88	1.55
1268904_P	13	327.55	0			3021016_P	12	104.87	0.84			1207796_P	15	46.22	2.34
990981_P	13	327.55	0			2255000_Sa	12	105.74	0.87			100018430_P	15	46.99	0.77
1257225_P	13	330.8	3.25			1694733_Sa	12	106.46	0.72			1103250_Sa	15	46.99	0
1024850_Sa	13	336.49	5.69			993225_Sa	12	107.9	1.44			1129820_Sa	15	50.68	3.69	9.85
1064890_Sa_2D_na	13	348.44	11.95	63.72		1061437_P	12	107.9	0			1069292_Sb_6D_na	16	0	0
3023844_Sb_7A_na	14	0	0			2290879_P	12	107.9	0			1127426_P	16	3.6	3.6
1217385_P	14	5.59	5.59			1126907_P	12	107.9	0			1091343_Sa_6D_na	16	3.6	0
997999_Sb	14	8.41	2.82			1252650_P	12	108.83	0.93			3020725_P	16	3.6	0
100019113_P	14	12.13	3.72			1264188_P	12	118.25	9.42			100001751_P	16	3.6	0
1124198_P	14	12.13	0			1721968_P	12	120.22	1.97			1216530_P	16	3.6	0
1059081_Sa	14	15.82	3.69			2322660_P	12	120.22	0	29.6		1160681_P	16	3.6	0
1233202_P	14	19.46	3.64			983794_Sa	13	0	0			100004222_P	16	3.6	0
1073995_Sa	14	19.46	0			1022209_Sa	13	6.69	6.69			100003489_P	16	3.6	0
1113641_P	14	19.46	0			1117920_Sa	13	10.08	3.39			1125601_Sb	16	3.6	0
1696182_Sb	14	19.46	0			100006784_P	13	13.76	3.68			1265753_P	16	3.6	0
1060475_P	14	19.46	0			1242246_Sa	13	16.6	2.84			1237294_P_6D_na	16	54.87	51.27
1034822_Sa_7A_7A_20	14	21.69	2.23			1105493_Sa	13	18.55	1.95			100002203_P	16	58.26	3.39
1080142_P	14	24.19	2.5			1220227_Sb	13	24.36	5.81			1103738_P_6D_na	16	113.72	55.46
2263800_Sb	14	24.19	0			1019213_Sa	13	24.36	0			985449_Sa	16	179.34	65.62	65.62
1072451_Sa	14	24.19	0			1117705_Sb	13	24.36	0			1002107_P	17	0	0
1118112_P	14	24.19	0			1064890_Sa_2D_na	13	85.64	61.28			1079687_P_3B_3B2_63	17	0	0
1111725_P	14	24.19	0			1024850_Sa	13	96.76	11.12			1109327_P	17	0	0
1200977_P	14	24.19	0			1717869_P	13	98.32	1.56			1114554_P_3B_na	17	3.6	3.6
1267969_P	14	25.04	0.85			1260770_P	13	98.32	0			3022986_P	17	3.6	0
1121695_P	14	25.04	0			1279924_P	13	99.87	1.55			100011823_P	17	3.6	0
1234579_P	14	25.04	0			1099654_P	13	99.87	0			100025555_P	17	3.6	0
2262225_Sb	14	29.04	4			1114735_P	13	99.87	0			1384038_P	17	3.6	0
989078_Sa_7A_7A_19	14	38.56	9.52			2292725_P	13	104.03	4.16			2299160_P	17	3.6	0
989084_Sb_7A_na	14	50.96	12.4	12.4		2243425_P_2D_na	13	108.19	4.16			1111693_P	17	3.6	0
2264090_Sb	15	0	0			1249753_P	13	152.42	44.23			1111697_P	17	3.6	0
1090067_Sa_6A_na	15	6.66	6.66			1049781_Sa_2D_na	13	152.42	0			1007384_P	17	3.6	0
1112436_Sa	15	21.16	14.5			1202998_Sa	13	152.42	0			1035789_Sa_3B_na	17	3.6	0
1862737A_Sa	15	26.4	5.24			1024904_P	13	157.07	4.65			1119250_P_3B_na	17	3.6	0
1862737B_Sa	15	26.4	0			100025178_P	13	166.21	9.14	61.28		989416_Sa	17	3.6	0
2260976_Sb	15	31.16	4.76			1221660_Sa	14	0	0			1267392_P	17	3.6	0
2254779_Sa	15	35.54	4.38			1105840_P	14	5.97	5.97			1129629_P	17	3.6	0
1088529_Sa	15	36.98	1.44			1051483_Sa	14	11.83	5.86			1228038_P_3B_na	17	3.6	0
982036_Sa_6A_6A2_24	15	41	4.02			1218489_Sa	14	19.33	7.5			100004013_P	17	3.6	0
1862957_Sa	15	42.43	1.43			2266522_P	14	22.88	3.55			1120408_P_3B_na	17	3.6	0
2249347_P	15	42.43	0			1216004_Sa	14	29.95	7.07			1233950_P	17	3.6	0
1234053_P	15	42.43	0			1102198_Sa	14	35.87	5.92			1270639_P	17	3.6	0
1092938_Sa	15	42.43	0			1267969_P	14	40.16	4.29			1235903_P	17	3.6	0
1697067_P	15	43.96	1.53			1200977_P	14	42.77	2.61			1267638_P	17	3.6	0
100000678_P	15	44.77	0.81			1045022_P	14	42.77	0			1378400_P	17	4.4	0.8
1293809_P	15	44.77	0			3023598_Sb_7A_7A_6	14	42.77	0			1121426_P	17	5.2	0.8	3.6
1209761_P	15	44.77	0			1380911_P	14	45.76	2.99			996563_P	18	0	0
1033544_Sa	15	44.77	0			1218692_Sa	14	48.85	3.09			2261351_P	18	0	0	0
986453_Sa	15	44.77	0			1095792_P	14	51.12	2.27			2254242_P	19	1.63	1.63
1068162_Sa_6D_na	15	44.77	0			1247172_Sa	14	52.57	1.45			990706_Sb	19	11.68	10.05
100022773_P	15	46.36	1.59			1234579_P	14	54.99	2.42			1112188_P_4D_4D_3	19	11.68	0
1080699_P	15	47.22	0.86			1034822_Sa_7A_7A_20	14	59.02	4.03			993587_Sa	19	11.68	0
1259404_P	15	48.97	1.75			3064539_P	14	59.76	0.74			1254717_P	19	15.49	3.81
1269540_P	15	48.97	0			1204088_P	14	59.76	0			1101297_P_4D_na	19	39.1	23.61
1103250_Sa	15	48.97	0			1253333_P	14	60.6	0.84			1022670_Sa	19	87.37	48.27
100018430_P	15	48.97	0			989078_Sa_7A_7A_19	14	63.11	2.51			1078354_P_1B_na	19	91.98	4.61
1129820_Sa	15	50.59	1.62	14.5		1054354_Sa_7A_na	14	67.89	4.78			1035597_P	19	92.78	0.8
985449_Sa	16	0	0			1217575_Sa	14	70.45	2.56			983609_P_4D_na	19	93.6	0.82
1103738_P_6D_na	16	61.97	61.97			984908_Sa	14	71.53	1.08			2242966_P_6D_na	19	94.41	0.81
1002288_Sa_6D_na	16	104.93	42.96			1087468_Sa_2B_na	14	76.38	4.85			1138553_P	19	95.21	0.8
1009869_Sa	16	129.08	24.15			100000649_P	14	77.88	1.5			1220930_Sa	19	98.34	3.13	48.27
2256268_P_6D_6D_13	16	136.94	7.86			1095843_P	14	77.88	0			1065789_Sa	20	0	0
1097145_Sa	16	139.99	3.05			1062107_Sb	14	77.88	0	7.5		1099195_P	20	6.72	6.72
1089501_P_6D_na	16	139.99	0			1120992_Sa_6A_na	15	0	0			1023128_Sa	20	6.72	0
1072489_Sa	16	139.99	0			1090067_Sa_6A_na	15	4.77	4.77			100000772_P	20	8.16	1.44
1030982_P	16	140	0.01			1088529_Sa	15	12.65	7.88			1061385_P	20	8.16	0
979478_Sa	16	140	0			2254779_Sa	15	14.82	2.17			1068453_Sa	20	9.68	1.52
2249815_P_6D_na	16	140	0			1862737c_Sa	15	16.26	1.44			1069206_Sa	20	13.32	3.64
1265753_P	16	140	0			1862737d_Sa	15	16.26	0			1201087_P	20	13.32	0
3023341_P	16	140	0			2249347_P	15	16.26	0			1228105_P	20	13.32	0
1091343_Sa_6D_na	16	144	4			1129820_Sa	15	16.26	0			2262288_Sa	20	18.06	4.74
100000814_P	16	144	0			1068162_Sa_6D_na	15	16.26	0			100006039_P	20	23.8	5.74	6.72
1069292_Sb_6D_na	16	144	0			3025033_P	15	17.15	0.89			1865014_Sa_6A_na	21	0	0
1075270_P_6D_na	16	146.22	2.22			1103250_Sa	15	17.15	0			100001378_P_4A_na	21	8.16	8.16
100000221_P	16	146.22	0			1124192_P	15	17.15	0			2259716_Sa	21	15.33	7.17
1125601_Sb	16	146.22	0			1269540_P	15	18.06	0.91			3030017_P	21	19.98	4.65
100005641_P	16	146.22	0			1259404_P	15	18.96	0.9			2275668_P	21	19.98	0
1237294_P_6D_na	16	196.92	50.7			1207796_P	15	20.78	1.82			1054658_Sa	21	19.98	0
1251948_P	16	198.55	1.63			986453_Sa	15	20.78	0			1289256_P	21	23.65	3.67
100003493_P_6D_na	16	207.82	9.27			100000678_P	15	20.78	0			2275334_P	21	26.89	3.24
985430_Sa_6D_na	16	261.31	53.49	61.97		1269939_P	15	22.49	1.71			1269633_P	21	26.89	0
100004880_P	17	0	0			1293809_P	15	22.49	0			1089139_Sa	21	26.89	0
100018906_P	17	3.84	3.84			3020499_P	15	22.49	0			1236905_Sa	21	27.56	0.67
1265238_P_3B_3B2_22	17	3.84	0			100028166_P	15	22.49	0			2290826_P	21	27.56	0
1239839_Sa	17	38.43	34.59			1862957_Sa	15	22.49	0			1082281_Sa	21	27.56	0
1862496_P	17	45.13	6.7			1080699_P	15	22.49	0			1088717_P	21	28.37	0.81
1114554_P_3B_na	17	48.58	3.45			1269042_P	15	23.34	0.85			1035902_Sa	21	28.37	0
1121426_P	17	48.58	0			100005078_P	15	23.34	0			1043366_P	21	29.12	0.75
1146041_Sb	17	48.58	0			1267568_P	15	24.23	0.89			978240_Sa	21	29.87	0.75
2260135_Sa_3B_na	17	56.21	7.63			1079061_P	15	24.23	0			1056875_Sa	21	33.9	4.03
991168_Sa	17	64.6	8.39			1033544_Sa	15	24.23	0			1239153_Sa	21	39.84	5.94
1128548_Sb	17	73.03	8.43	34.59		1034440_P_6A_na	15	24.23	0			2255707_Sa	21	47.86	8.02
1066962_Sa_3D_3D_40	18	0	0			1112436_Sa	15	26.6	2.37			3025552_P	21	48.76	0.9
1095501_P_3D_na	18	34.12	34.12			2275282_P	15	29.89	3.29			1130672_P	21	48.76	0
1218844_P	18	37.35	3.23			982036_Sa_6A_6A2_24	15	34.45	4.56	7.88		100002849_P	21	49.54	0.78
1159198_P	18	37.35	0			1133533_P_6D_na	16	0	0			3030634_P	21	49.54	0
1164942_Sa	18	39.7	2.35			1103738_P_6D_na	16	27.38	27.38			977534_Sa	21	51.14	1.6
100005292_P	18	62.55	22.85			1694996_P	16	69.39	42.01			1072050_Sa	21	54.04	2.9
2260219_P	18	62.55	0			100000221_P	16	69.39	0			100002944_Sa_4A_na	21	56.97	2.93
1237323_P	18	62.55	0			1069292_Sb_6D_na	16	69.39	0			1121936_P	21	56.97	0
1217829_P	18	62.55	0			100000814_P	16	69.39	0			100025752_P	21	56.97	0
2248813_Sa	18	64.68	2.13			1125601_Sb	16	69.39	0			1019481_P_6D_4A_24	21	59.42	2.45
1252700_P	18	64.68	0			100005641_P	16	69.39	0			2295097_P_4A_na	21	59.42	0
1090667_Sa	18	64.68	0			1060217_P_6D_6D_13	16	69.39	0			1208402_P_4A_4A_24	21	59.42	0
1266671_P_3D_na	18	66.75	2.07			1160681_P	16	69.39	0			1091892_Sa	21	76.29	16.87
100003152_P	18	66.75	0			100004222_P	16	69.39	0			1034888_Sa_4A_na	21	76.29	0
2257776_Sa	18	66.75	0			100001074_P	16	69.39	0			1237373_Sb	21	89.15	12.86
2245923_P	18	66.75	0			1075270_P_6D_na	16	69.39	0			2249547_Sa_4A_na	21	103.07	13.92
1250940_P	18	67.51	0.76			1091343_Sa_6D_na	16	69.39	0			2322968_P	21	112.1	9.03
1128365_Sa	18	69.66	2.15			2254299_P	16	69.39	0			982084_P	21	112.1	0
2246158_Sa_3D_na	18	72.96	3.3	34.12		1103091_P	16	121.36	51.97			1122611_P	21	113.73	1.63
979872_Sa_4D_na	19	0	0			1220547_P	16	121.36	0			992456_Sa	21	126.46	12.73
1220930_Sa	19	69.28	69.28			1051504_P_6D_6D_25	16	121.36	0			1089707_P	21	126.46	0
1022670_Sa	19	72.33	3.05			1204272_Sa_6D_6D_25	16	122.25	0.89			1383578_P	21	141.17	14.71
1237451_P_4D_4D_3	19	130.56	58.23			1105602_P	16	122.25	0			981431_Sa	21	142.09	0.92
1233229_P	19	130.56	0			985449_Sa	16	122.25	0	51.97		1137959_P	21	143.46	1.37
3027107_P	19	130.56	0			1105063_P	17	0	0			100000083_P	21	143.46	0
1254717_P	19	130.56	0			1126814_P_3B_3B2_89	17	3.06	3.06			3064580_P_4A_na	21	143.46	0
1239300_P	19	131.25	0.69			1128015_P	17	9.21	6.15			1260759_P_4A_na	21	143.46	0
990706_Sb	19	133.35	2.1			977873_P	17	13.13	3.92			1112357_P	21	143.46	0
1112188_P_4D_4D_3	19	134.75	1.4			1266911_P	17	17.19	4.06			1127109_Sa	21	143.46	0
100006211_P	19	134.75	0			1103956_P	17	17.19	0			1036382_P	21	143.46	0
1271595_P	19	134.75	0			1121426_P	17	17.19	0			1107162_Sa	21	143.46	0
1111560_P	19	134.75	0			1120408_P_3B_na	17	17.19	0			1103755_P	21	154.41	10.95
1120020_P	19	134.75	0			1118678_P	17	17.19	0			1058516_P	21	154.41	0
2254242_P	19	134.75	0			1061159_P	17	17.19	0			1088980_Sa	21	158.5	4.09	16.87
1205054_P_4D_na	19	134.75	0			100025555_P	17	17.19	0			1022116_Sa_7D_na	22	0	0
1101297_P_4D_na	19	137.32	2.57			1228003_P	17	17.19	0			994906_P_7D_7D_23	22	1.4	1.4
982344_P	19	140.6	3.28	69.28		989416_Sa	17	17.19	0			1054974_Sa_7D_7D_0	22	54.29	52.89
2262288_Sa	20	0	0			1113639_P	17	17.95	0.76			1104296_P	22	60.61	6.32
3024399_P	20	2.46	2.46			1122019_Sb	17	17.95	0			1109518_P_7D_na	22	66.03	5.42
1023128_Sa	20	2.46	0			1267392_P	17	21.07	3.12			1219656_Sa_7D_na	22	118.16	52.13
1087923_P	20	2.46	0			1131027_P	17	22.61	1.54			1123852_P	22	122.79	4.63
1061385_P	20	2.46	0			1094222_P	17	24.16	1.55			1206925_P	22	143.33	20.54
1069206_Sa	20	5.51	3.05			1384038_P	17	24.16	0			994850_Sa	22	146.32	2.99
1068453_Sa	20	10.26	4.75	4.75		1086813_P_3B_3B2_97	17	24.94	0.78			1268645_P	22	147.04	0.72
1078438_Sa_4A_4A2_77	21	0	0			1270639_P	17	26.5	1.56	6.15		983179_Sa	22	147.04	0
2255697_Sb_4A_na	21	3.64	3.64			1234514_P	18	0	0			100001214_P	22	147.04	0
1113120_P	21	3.64	0			2261351_P	18	2.42	2.42			1130975_P_7D_na	22	173.14	26.1	52.89
2338540_P	21	3.64	0			996563_P	18	4.73	2.31			1007201_Sa	23	0	0
2292371_P	21	3.64	0			1220860_P	18	4.73	0			1108323_P_1A_na	23	0.88	0.88
1133019_P	21	3.64	0			2294341_P	18	5.5	0.77			1860268_P	23	0.88	0
1062286_P	21	3.64	0			1016669_P	18	7.81	2.31			1100450_P	23	0.88	0
998074_P	21	3.64	0			2246158_Sa_3D_na	18	73.62	65.81			2281740_P	23	0.88	0
1107695_P	21	3.64	0			2257776_Sa	18	76.52	2.9			1088959_Sa_7A_na	23	0.88	0
1116398_P	21	3.64	0			1237323_P	18	77.43	0.91			1764438_P	23	0.88	0
1241839_P	21	3.64	0			100005292_P	18	82.05	4.62			994830_P	23	0.88	0
1117101_P	21	3.64	0			1090667_Sa	18	87.1	5.05			2257302_P_1D_na	23	0.88	0
1094599_P	21	4.4	0.76			2248813_Sa	18	90.75	3.65			100002562_P	23	0.88	0
1116532_P_4A_na	21	5.17	0.77			1700493_P	18	143.79	53.04			1001924_P	23	0.88	0
1088980_Sa	21	5.17	0			1236754_P_3D_na	18	144.6	0.81			1696406_P	23	2.4	1.52
2277096_P_4A_na	21	5.93	0.76			1111106_P_3D_na	18	204.17	59.57	65.81		1053816_P	23	2.4	0
1105228_P	21	27.85	21.92			982344_P	19	0	0			1102916_P_1A_na	23	3.22	0.82
1384960_P	21	27.85	0			1101297_P_4D_na	19	9.22	9.22			1105123_P	23	4.08	0.86
3064580_P_4A_na	21	27.85	0			1087865_P	19	73.37	64.15			1128530_P	23	4.08	0
1383578_P	21	27.85	0			1022670_Sa	19	73.37	0			1217902_P	23	4.08	0
100000083_P	21	27.85	0			100001051_P	19	73.37	0			1115775_P	23	4.08	0
3024801_Sa	21	28.6	0.75			100000753_P	19	73.37	0			1059820_P_1A_na	23	4.82	0.74
1859865_P	21	29.34	0.74			1118243_P	19	74.11	0.74			2290251_P	23	4.82	0
1102109_Sa	21	31.49	2.15			1110768_P	19	74.11	0			1075997_Sa	23	4.82	0
1092357_Sa	21	46.43	14.94			1220930_Sa	19	75.59	1.48			1124557_Sa	23	6.38	1.56
2257698_Sa	21	50.07	3.64			1138553_P	19	75.59	0			979203_Sa_1A_na	23	13.09	6.71
992456_Sa	21	65.04	14.97			983609_P_4D_na	19	76.3	0.71			1027321_P	23	17.21	4.12
2322968_P	21	72.56	7.52			3024476_P	19	77.72	1.42	64.15		100002056_P	23	17.21	0
1064656_Sb	21	72.56	0			2262288_Sa	20	0	0			2279310_Sb	23	17.21	0
982084_P	21	74.85	2.29			1089944_P	20	0	0			100001747_P	23	17.21	0
1122611_P	21	76.91	2.06			1068453_Sa	20	0	0			2279527_Sb	23	17.21	0
2322695_P	21	78.26	1.35			1023128_Sa	20	0	0			1089266_Sa	23	21.28	4.07
2303440_P_4A_na	21	79.66	1.4			100000772_P	20	0.72	0.72			2328274_Sa	23	23.08	1.8
1060737_Sa_4A_na	21	94.27	14.61			1061385_P	20	1.48	0.76			1020599_Sa	23	24.52	1.44
1126674_Sa	21	102.51	8.24			3024399_P	20	1.48	0			1091930_Sa	23	25.59	1.07
1397352_Sb	21	105.05	2.54			1075700_P	20	1.48	0			980012_Sa	23	28.13	2.54
100002849_P	21	123.4	18.35			2258533_P	20	2.26	0.78			1199979_Sb_1A_na	23	30.67	2.54
1072050_Sa	21	125.42	2.02			1279355_P	20	2.26	0			998279_Sa	23	33.96	3.29
977534_Sa	21	129.44	4.02			979505_P_5A_na	20	2.26	0			1098532_Sa	23	37.25	3.29
100002944_Sa_4A_na	21	132.71	3.27			1087923_P	20	2.26	0			1002246_Sb	23	43.23	5.98
1239153_Sa	21	137.48	4.77			1201087_P	20	2.26	0			1100939_Sa	23	52.35	9.12
1056875_Sa	21	139.28	1.8			1069206_Sa	20	4.58	2.32	2.32		2282340_Sa_1A_na	23	58.24	5.89
978240_Sa	21	142.93	3.65			1088980_Sa	21	0	0			2250320_Sa_1B_na	23	60.83	2.59
1035902_Sa	21	145.83	2.9			988493_P	21	0	0			3025567_P	23	60.83	0
1082281_Sa	21	149.86	4.03			1218859_P_4A_4A2_82	21	0	0			1089513_P	23	60.83	0
1865014_Sa_6A_na	21	156.76	6.9			1103755_P	21	0	0			1046311_P	23	61.55	0.72
3021156_P	21	156.76	0			1062286_P	21	0	0			1056749_P	23	62.25	0.7
2259716_Sa	21	158.54	1.78			1269866_P	21	0.77	0.77			100000310_P	23	63.65	1.4
100001378_P_4A_na	21	164.73	6.19			1859865_P	21	0.77	0			2276501_P	23	65.07	1.42
1051662_P	21	164.73	0			977411_P	21	0.77	0			1127111_Sa	23	66.43	1.36
1236905_Sa	21	164.73	0			1384960_P	21	0.77	0			3027747_P	23	66.43	0
1089139_Sa	21	167.59	2.86			1107162_Sa	21	2.4	1.63			1045189_Sa	23	66.43	0
1289256_P	21	172.72	5.13			1047130_P	21	2.4	0			1267529_P	23	69.64	3.21
1054658_Sa	21	175.65	2.93	21.92		1127109_Sa	21	2.4	0			3064367_Sa	23	69.64	0
1305018_Sb	22	0	0			981431_Sa	21	4.94	2.54			2258338_Sa_1A_1A_75	23	71.44	1.8
2244117_P	22	0	0			1036382_P	21	4.94	0			1088527_Sa_1A_na	23	74.73	3.29
1161982_Sb	22	0	0			1089707_P	21	4.94	0			1063366_P_1A_na	23	76.16	1.43
1128724_P	22	0	0			992456_Sa	21	5.68	0.74			2277298_P	23	76.16	0
982902_Sa	22	0	0			2249547_Sa_4A_na	21	23.14	17.46			1066153_Sa_1A_na	23	77.84	1.68
1108083_P	22	3.09	3.09			2303440_P_4A_na	21	27.38	4.24			1386549_P	23	78.66	0.82
1191986_P	22	3.09	0			1091892_Sa	21	45.84	18.46			982624_Sa_1A_na	23	78.66	0
1109518_P_7D_na	22	3.09	0			1034888_Sa_4A_na	21	49.76	3.92			1372576_P	23	78.66	0
1254737_P	22	3.09	0			2303239_P	21	49.76	0			1050073_Sa_1A_na	23	78.66	0
1026339_P	22	4.78	1.69			2288912_P	21	58.29	8.53			100028780_P	23	78.66	0
1140748_P	22	6.47	1.69			2295097_P_4A_na	21	58.29	0			1201771_Sa	23	78.66	0
1232977_P_7D_7D_5	22	7.33	0.86			1048023_P_4A_4A_24	21	58.29	0			1114966_P	23	78.66	0
1235804_P	22	46.39	39.06			1019481_P_6D_4A_24	21	59.08	0.79			1020637_Sa	23	78.66	0
994850_Sa	22	49.79	3.4			3030634_P	21	59.08	0			1270422_P	23	78.66	0
2322454_P	22	49.79	0			100002849_P	21	59.08	0			1060118_P_1A_na	23	78.66	0
983179_Sa	22	49.79	0			1051662_P	21	59.08	0			100001385_P	23	78.66	0
2339094_P	22	50.6	0.81			100025752_P	21	59.08	0			1265531_P_1A_na	23	78.66	0
1062711_P	22	50.6	0			1249580_P	21	59.87	0.79			2303757_P	23	78.66	0
1123852_P	22	50.6	0			3025552_P	21	59.87	0			100018681_P	23	78.66	0
1219656_Sa_7D_na	22	54.43	3.83			2255707_Sa	21	60.75	0.88			1159421_P	23	78.66	0
1124739_P	22	56.78	2.35			100002944_Sa_4A_na	21	65.53	4.78			2277157_Sa_1A_1A_88	23	82.07	3.41
979515_Sa	22	105.68	48.9			977534_Sa	21	68.43	2.9			994411_Sa	23	85.72	3.65
1128310_Sa	22	108.83	3.15			1072050_Sa	21	69.51	1.08			1126229_Sa_1A_na	23	88.27	2.55
2292426_P	22	117.07	8.24			1072419_P	21	69.51	0			978301_Sa_1A_na	23	91.94	3.67
2243343_P_7D_na	22	123.43	6.36			1239153_Sa	21	69.51	0			1031374_Sa	23	94.86	2.92
1243355_Sa	22	130.82	7.39			1044609_P	21	69.51	0			1065547_Sa	23	97.04	2.18
987784_Sa	22	145.66	14.84			1105169_P	21	69.51	0			100013063_P	23	99.82	2.78
1234431_P_7D_na	22	147.87	2.21	48.9		1043366_P	21	69.51	0			987913_P	23	99.82	0
1007201_Sa	23	0	0			2277597_P	21	69.51	0			3023252_P	23	99.82	0
1108323_P_1A_na	23	0.73	0.73			2254617_P	21	69.51	0			1687682_P	23	101.95	2.13
1128530_P	23	0.73	0			2331930_P	21	69.51	0			100004168_P	23	102.66	0.71
1219904_P_1A_na	23	2.37	1.64			1162590_P	21	69.51	0			1385930_P	23	104.84	2.18
991427_P	23	2.37	0			2290826_P	21	69.51	0			982829_Sb_1A_na	23	106.25	1.41
1101719_P	23	2.37	0			2275668_P	21	69.51	0			1270970_P	23	106.25	0
1127088_P	23	2.37	0			1054658_Sa	21	69.51	0			1095105_P	23	106.25	0
1257291_P	23	2.37	0			1089139_Sa	21	75.84	6.33			1099404_P	23	106.25	0
1217677_P	23	2.37	0			1236905_Sa	21	75.84	0			1722381_P	23	106.25	0
1088959_Sa_7A_na	23	2.37	0			1233145_P	21	75.84	0			1068263_P	23	106.25	0
1126005_P	23	3.76	1.39			978240_Sa	21	76.69	0.85			3022004_P	23	106.25	0
100002562_P	23	3.76	0			1056875_Sa	21	78.49	1.8			1208481_P	23	106.25	0
1271095_P	23	3.76	0			1035902_Sa	21	81.39	2.9			1115370_P	23	109.29	3.04
1254185_P	23	3.76	0			1082281_Sa	21	83.56	2.17			3022792_P	23	109.29	0
1104303_P	23	4.53	0.77			100003366_P	21	84.41	0.85			100028130_P	23	109.29	0
1105123_P	23	4.53	0			1865014_Sa_6A_na	21	84.41	0			100000045_P	23	109.29	0
1151033_Sa_1A_na	23	6.05	1.52			1121288_P	21	84.41	0			1088769_Sa	23	109.29	0
1377427_P	23	6.81	0.76			978026_P	21	84.41	0			100000413_P	23	109.29	0
1266914_P	23	7.58	0.77			2259716_Sa	21	84.41	0	18.46		1128839_P	23	110.93	1.64
1102253_Sa	23	22.71	15.13			1130975_P_7D_na	22	0	0			1234235_P	23	111.71	0.78
1099728_Sa	23	29.01	6.3			1206925_P	22	20.49	20.49			1075137_P	23	113.3	1.59
1104046_Sa_1A_na	23	33.4	4.39			100001214_P	22	22.12	1.63			1863632_Sa	23	116.46	3.16
1043910_Sb_1A_na	23	40.07	6.67			1268645_P	22	24.53	2.41			3034239_P	23	119.48	3.02
1063493_Sa_1A_na	23	44.83	4.76			2322454_P	22	25.34	0.81			1125570_P	23	119.48	0
1047696_Sa_1A_na	23	47	2.17			983179_Sa	22	26.1	0.76			1088306_Sa_1A_na	23	119.48	0
1075997_Sa	23	54.09	7.09			1265735_P	22	26.87	0.77			979300_P	23	119.48	0
1124557_Sa	23	57.63	3.54			994850_Sa	22	26.87	0			3025727_P	23	119.48	0
2250320_Sa_1B_na	23	57.63	0			1219656_Sa_7D_na	22	49.41	22.54			2306419_P	23	119.48	0
100028780_P	23	57.63	0			1101488_Sa	22	58.05	8.64			2292765_Sb	23	125.65	6.17
1020637_Sa	23	57.63	0			1109518_P_7D_na	22	113	54.95			992431_Sa	23	134.67	9.02
1066153_Sa_1A_na	23	64.1	6.47			1089350_P	22	113	0			1166094_Sa	23	137.94	3.27
1050073_Sa_1A_na	23	66.64	2.54			1054974_Sa_7D_7D_0	22	115.76	2.76			3021194_Sb	23	141.97	4.03
1055972_Sa_1A_na	23	69.18	2.54			1082876_P	22	115.76	0			1034788_Sa_2D_1A_145	23	147.5	5.53
1100028_Sa_1A_na	23	71.35	2.17			981105_Sa_7D_7D_1	22	115.76	0	54.95		1038264_Sa	23	153.91	6.41
1099553_Sa	23	74.26	2.91			1091952_Sa	23	0	0			2254818_Sa	23	162.3	8.39
981496_Sa	23	76.07	1.81			1099228_P_1A_1A_200	23	1.69	1.69			1131917_P	23	163.85	1.55
1219432_Sb_1AL_na	23	87.51	11.44			1118051_P	23	1.69	0			1092374_Sa	23	167.83	3.98
1124870_P	23	87.51	0			1104221_P	23	1.69	0			100027733_P	23	184.54	16.71
982624_Sa_1A_na	23	87.51	0			1395611_P	23	1.69	0			1089370_Sa	23	185.33	0.79
3023252_P	23	87.51	0			1247733_P	23	1.69	0			1127283_Sa_1A_na	23	187.88	2.55
1127111_Sa	23	88.32	0.81			1125309_P	23	1.69	0			990653_Sa	23	187.88	0
979203_Sa_1A_na	23	91.22	2.9			1088792_Sa	23	1.69	0			1112826_P	23	187.88	0
100004168_P	23	92.03	0.81			998746_Sa	23	8.01	6.32			1090200_P	23	187.88	0
982829_Sb_1A_na	23	94.46	2.43			1087827_Sa	23	8.01	0			2277999_P	23	187.88	0
100000310_P	23	96.87	2.41			1083027_Sb_1A_na	23	8.01	0			1117575_P	23	187.88	0
1201771_Sa	23	98.49	1.62			1117575_P	23	13.32	5.31			1100887_P	23	187.88	0
100005167_P	23	98.49	0			100027733_P	23	13.32	0			1861968_P	23	187.88	0
1088527_Sa_1A_na	23	100.84	2.35			988436_Sb_1A_na	23	13.32	0			998746_Sa	23	187.88	0
994411_Sa	23	106.77	5.93			1090200_P	23	13.32	0			100006056_P	23	187.88	0
2277157_Sa_1A_1A_88	23	111.94	5.17			990653_Sa	23	17.12	3.8			1087827_Sa	23	189.27	1.39
1031374_Sa	23	116.75	4.81			1089370_Sa	23	21.98	4.86			1088792_Sa	23	190.7	1.43
1065547_Sa	23	118.94	2.19			985057_Sa_1A_1A_155	23	24.15	2.17			100001815_P	23	193.84	3.14
978301_Sa_1A_na	23	120.02	1.08			1094272_Sb	23	33.22	9.07			1105551_P	23	193.84	0
1217318_Sa	23	128.32	8.3			1092374_Sa	23	73.39	40.17			1124920_P	23	193.84	0
996849_Sa_1A_1A_97	23	131.96	3.64			2254818_Sa	23	76.29	2.9			3034245_P	23	193.84	0
1210578_Sb_1A_na	23	140.84	8.88			1131917_P	23	77.93	1.64			2267818_P	23	193.84	0
3022004_P	23	149.09	8.25			1075137_P	23	77.93	0			1104221_P	23	193.84	0
1208481_P	23	149.09	0			100000045_P	23	77.93	0			1118051_P	23	193.84	0
1863632_Sa	23	163.5	14.41			1088769_Sa	23	78.68	0.75			1395611_P	23	195.43	1.59
979300_P	23	166.45	2.95			3022792_P	23	80.23	1.55			1206835_P	23	197.14	1.71
1183644_P	23	166.45	0			1208481_P	23	80.23	0			992499_Sa	23	201.16	4.02
1069702_P	23	166.45	0			1115370_P	23	81.81	1.58			2248382_Sa_1D_na	23	207.6	6.44
1088306_Sa_1A_na	23	166.45	0			1244099_P	23	81.81	0			1092167_Sb	23	214.22	6.62	16.71
1125570_P	23	166.45	0			3034239_P	23	81.81	0			Xgdm33_1D	24	0	0
1132774_P	23	166.45	0			1863632_Sa	23	84.72	2.91			1205608_Sa_1D_na	24	35.16	35.16
2292765_Sb	23	171.27	4.82			3021194_Sb	23	94.66	9.94			1111633_P	24	52.45	17.29
1034788_Sa_2D_1A_145	23	178.46	7.19			1034788_Sa_2D_1A_145	23	99.08	4.42			1669316_P	24	55.52	3.07
1166094_Sa	23	181.75	3.29			1038264_Sa	23	103.47	4.39			3023490_P	24	55.52	0
992431_Sa	23	187.25	5.5			992431_Sa	23	109.37	5.9			1076039_Sa	24	55.52	0
3021194_Sb	23	192.41	5.16			1166094_Sa	23	113.01	3.64			1115794_P	24	55.52	0
1038264_Sa	23	200.28	7.87			2292765_Sb	23	119.47	6.46			2250495_Sa	24	55.52	0
2254818_Sa	23	209.75	9.47			1183644_P	23	124.93	5.46			1119069_P	24	58.71	3.19
2304721_Sa_1A_na	23	216.05	6.3			1088306_Sa_1A_na	23	131.6	6.67			1055730_P	24	61.77	3.06
1090726_Sa	23	220.43	4.38			1132774_P	23	138.29	6.69			1218354_P	24	64.71	2.94
1089724_Sa_1A_1A_163	23	224.82	4.39			1129038_P	23	138.29	0			1105137_P	24	64.71	0
1089606_Sa	23	231.16	6.34			1128839_P	23	138.29	0			1228408_Sa	24	68.8	4.09
1130440_Sa	23	237.89	6.73			3031582_P	23	138.29	0			1044275_P_1D_na	24	68.8	0
990653_Sa	23	258.22	20.33			2275809_P	23	138.29	0			Xcfd92_1D	24	68.8	0
988436_Sb_1A_na	23	262.58	4.36			1766531_P	23	138.29	0			991664_Sa_1D_1D_5	24	75.38	6.58
1089370_Sa	23	265.88	3.3			1219432_Sb_1AL_na	23	143.74	5.45			1124513_P	24	76.97	1.59
1112826_P	23	265.88	0			1099553_Sa	23	152.54	8.8			1142437_P	24	80.94	3.97
1127283_Sa_1A_na	23	265.88	0			981496_Sa	23	156.55	4.01			1148436_P	24	83.92	2.98
100027733_P	23	265.88	0			1055972_Sa_1A_na	23	159.83	3.28			1012981_Sb	24	88.89	4.97
1062507_P	23	265.88	0			1100028_Sa_1A_na	23	161.27	1.44			1101295_P	24	88.89	0
1088792_Sa	23	268.9	3.02			100000310_P	23	162.8	1.53			985475_Sa_1D_na	24	89.73	0.84
998746_Sa	23	276.75	7.85			1066153_Sa_1A_na	23	164.34	1.54			100002021_P	24	91.37	1.64
1087827_Sa	23	283.11	6.36			1056749_P	23	165.86	1.52			1242418_Sa	24	96.93	5.56
1083027_Sb_1A_na	23	288.05	4.94			1114966_P	23	165.86	0			1081367_Sa	24	99.49	2.56
1206835_P	23	303.4	15.35			1020637_Sa	23	165.86	0			992695_P	24	99.49	0
1091952_Sa	23	308.37	4.97	20.33		100026073_P	23	165.86	0			1252085_Sa_4A_na	24	99.49	0
1115106_Sa	24	0	0			1218089_P	23	165.86	0			1092511_Sa_1DS_na	24	107.41	7.92
1091778_P	24	3.28	3.28			987913_P	23	165.86	0			985618_P	24	111.33	3.92
1073868_Sa	24	5.28	2			982624_Sa_1A_na	23	167.47	1.61			984833_P	24	112.14	0.81
3024683_P	24	6.62	1.34			1050073_Sa_1A_na	23	170.01	2.54			1698203_P	24	112.93	0.79
3034406_P	24	8.02	1.4			2276501_P	23	170.01	0			100000189_P	24	113.75	0.82
1228016_P	24	9.41	1.39			1217762_P	23	170.01	0			3020901_P_1D_1D_78	24	118.66	4.91
1066774_Sa_1D_na	24	9.41	0			1080140_P	23	170.01	0			1089532_Sa_1D_1D_66	24	127.03	8.37
3033834_P	24	10.11	0.7			2277298_P	23	170.01	0			1864498_Sa_1DS_1D_72	24	129.23	2.2
1088465_Sa	24	12.2	2.09			3030573_P	23	170.01	0			1126182_Sa_1DS_1D_68	24	132.18	2.95
1164993_P	24	12.2	0			100012197_P	23	170.01	0			1122716_Sa_1DS_1D_66	24	132.9	0.72
1170874_P_1D_na	24	12.2	0			1089513_P	23	170.01	0			1106994_P	24	135.2	2.3
1288804_P	24	12.2	0			100007204_P	23	170.01	0			1121374_Sa	24	155.83	20.63
1126193_Sb_1B_na	24	12.2	0			1265531_P_1A_na	23	170.01	0			1060154_Sa	24	160.64	4.81
1094309_P	24	15.03	2.83			1088527_Sa_1A_na	23	171.59	1.58			981695_Sa	24	162.81	2.17
1228670_Sa	24	17.13	2.1			994411_Sa	23	175.61	4.02			1093267_Sa	24	165.73	2.92
976957_Sa	24	17.13	0			1126229_Sa_1A_na	23	181.89	6.28			1144606_Sb	24	170.56	4.83
1288529_P	24	18.08	0.95			100018681_P	23	184.38	2.49			1214867_Sa	24	175.35	4.79
Xgdm33_1D	24	91.08	73			2277157_Sa_1A_1A_88	23	188.48	4.1			1683089_P	24	175.35	0
Xcfd21_1D	24	139.73	48.65			1065547_Sa	23	194.04	5.56			1121153_Sb	24	175.35	0
1093904_P	24	146.92	7.19			978301_Sa_1A_na	23	197.68	3.64			1122483_P	24	175.35	0
Xcfd92_1D	24	146.92	0			1031374_Sa	23	202.45	4.77			992228_Sa_1D_na	24	175.35	0
1053367_Sa	24	146.92	0			100013063_P	23	205.54	3.09			1267545_P	24	176.96	1.61
1043105_Sb	24	146.92	0			1087876_P	23	205.54	0			1017207_Sa	24	180.63	3.67
2245988_P	24	146.92	0			2290251_P	23	205.54	0			1167563_Sa	24	187.5	6.87
2250871_Sb	24	146.92	0			2260591_P	23	205.54	0			1125875_Sb	24	197.61	10.11
984833_P	24	146.92	0			100005167_P	23	207.1	1.56			1062332_Sa	24	239.02	41.41
1030919_Sa_1DS_1D_64	24	146.92	0			1127111_Sa	23	207.1	0			1039253_Sa_1D_na	24	240.63	1.61
2323714_P	24	151.89	4.97			1270970_P	23	207.1	0			1109701_Sb	24	244.33	3.7
2243194_P	24	151.89	0			982829_Sb_1A_na	23	207.1	0			1201867_Sa_1D_na	24	248.02	3.69
979304_P	24	151.89	0			100001436_P	23	207.1	0			2241706_Sa_1D_na	24	250.19	2.17
1109784_P	24	151.89	0			100004168_P	23	207.1	0			2244102_Sb_1D_na	24	255.74	5.55
3020901_P_1D_1D_78	24	151.89	0			100003749_P	23	207.1	0			1079064_P	24	322.4	66.66
991339_Sa	24	151.89	0			2250320_Sa_1B_na	23	207.1	0			1101278_P	24	322.4	0
1092511_Sa_1DS_na	24	157.14	5.25			100002056_P	23	207.1	0			100020873_P	24	322.4	0
1225267_Sb	24	162.72	5.58			1124870_P	23	207.1	0			1049794_P	24	330.85	8.45
1037975_Sb	24	172.11	9.39			2275930_P	23	207.88	0.78			1091629_Sa	24	330.85	0
Xgwm106_1D	24	238.06	65.95	73		100028780_P	23	207.88	0			100019332_P	24	336.77	5.92
2375090_P	25	0	0			1201771_Sa	23	207.88	0			1218536_Sb	24	336.77	0	66.66
1139602_P	25	4.34	4.34			989376_P	23	207.88	0			1022324_Sa	25	0	0
1065434_Sa_5D_na	25	16.29	11.95			979203_Sa_1A_na	23	208.69	0.81			1093048_Sa	25	3.64	3.64
100005384_P	25	51.94	35.65			1027321_P	23	209.51	0.82			1127091_Sb	25	6.9	3.26
991465_Sa_5D_na	25	51.94	0			1124557_Sa	23	209.51	0			1243785_P	25	10.08	3.18
984602_P_5D_na	25	82.36	30.42			1075997_Sa	23	212.2	2.69			1229622_Sa_5D_5D_18	25	18.59	8.51
1137214_P_5D_na	25	117.8	35.44			1063493_Sa_1A_na	23	217.73	5.53			1053407_Sa_5D_na	25	26.09	7.5
1405485_P	25	142.53	24.73			1043910_Sb_1A_na	23	224.01	6.28			1110516_P_5D_na	25	27.56	1.47
1205766_P_5D_5D_18	25	142.53	0			1047696_Sa_1A_na	23	229.9	5.89			1119619_P	25	27.56	0
1094816_P	25	142.53	0			1104046_Sa_1A_na	23	235.44	5.54			1113126_P	25	27.56	0
100002830_P	25	142.53	0			1099728_Sa	23	238.71	3.27			1094816_P	25	27.56	0
2244180_P	25	142.53	0			1127088_P	23	255.63	16.92			1217753_P	25	27.56	0
2247885_P	25	142.53	0			1115775_P	23	257.17	1.54			1116467_P	25	27.56	0
2252499_P	25	142.53	0			1059820_P_1A_na	23	257.97	0.8			1217835_P_5D_5D_18	25	27.56	0
3025509_P	25	143.26	0.73			1126276_P	23	257.97	0			2252499_P	25	27.56	0
2242774_Sa_5D_na	25	146.35	3.09			1860268_P	23	257.97	0			2244180_P	25	29.16	1.6
1020784_Sa_5D_na	25	166.92	20.57	35.65		1105123_P	23	257.97	0			1021177_P	25	29.16	0
1093835_Sa	26	0	0			1222538_P	23	257.97	0			3027048_P	25	60.53	31.37
1109361_P	26	2.51	2.51			1104040_P	23	257.97	0			1065434_Sa_5D_na	25	126.38	65.85	65.85
1265404_P	26	2.51	0			1278015_P	23	257.97	0			1093835_Sa	26	0	0
1106221_P	26	3.38	0.87			1233680_P	23	257.97	0			100000543_P	26	1.58	1.58
1129084_P	26	4.27	0.89			1217677_P	23	257.97	0			1117152_P	26	2.4	0.82
100000543_P	26	5.13	0.86			1219904_P_1A_na	23	258.75	0.78			1265382_P	26	3.22	0.82
1265382_P	26	5.96	0.83			1128530_P	23	258.75	0			1113542_P	26	4.03	0.81
1127434_P	26	6.83	0.87			1254185_P	23	258.75	0			1121993_P	26	4.85	0.82
1125572_Sa	26	7.68	0.85			1007201_Sa	23	266.88	8.13			1125572_Sa	26	5.62	0.77
1117152_P	26	8.53	0.85	2.51		1257291_P	23	279.87	12.99			100010434_P	26	7.97	2.35
1105771_P	27	0	0			1088959_Sa_7A_na	23	284.96	5.09			993147_P	26	13.96	5.99
1768591_P	27	0.77	0.77			994830_P	23	289.28	4.32	40.17		1262957_P	26	14.8	0.84
1092541_P	27	1.56	0.79			Xgwm106_1D	24	0	0			1201693_P	26	15.62	0.82
1270430_P	27	15.13	13.57			2243194_P	24	42.59	42.59			994918_Sa	26	16.45	0.83	5.99
100015770_P	27	16.73	1.6	13.57		2323714_P	24	42.59	0			1105771_P	27	0	0
						100028164_P	24	43.41	0.82			1768591_P	27	0	0
						100019018_P	24	45.12	1.71			1054627_Sa	27	11.59	11.59
						1109784_P	24	45.12	0			1008751_Sa	27	13.76	2.17
						100000189_P	24	45.12	0			1695811_Sa	27	16.29	2.53
						1030919_Sa_1DS_1D_64	24	47.94	2.82			1263501_Sa	27	17.73	1.44
						1217384_P	24	48.9	0.96			1130600_Sb	27	22.11	4.38
						1092511_Sa_1DS_na	24	48.91	0.01			2254453_Sa	27	26.86	4.75
						985618_P	24	48.91	0			988567_Sa	27	29.03	2.17
						1698203_P	24	52.15	3.24			Xbarc180_3B	27	36.4	7.37
						1126182_Sa_1DS_1D_68	24	59.93	7.78			100000309_P	27	45.51	9.11
						1122716_Sa_1DS_1D_66	24	62.1	2.17			1233056_P	27	45.51	0
						1864498_Sa_1DS_1D_72	24	65.38	3.28			1679463_P	27	45.51	0
						1089532_Sa_1D_1D_66	24	67.18	1.8			1046748_P	27	45.51	0
						1252085_Sa_4A_na	24	73	5.82			1099252_P	27	47.13	1.62
						1268851_P	24	76.16	3.16			100012725_P	27	50.37	3.24
						1228680_P	24	89.69	13.53			3022143_P	27	50.37	0
						1093904_P	24	92.21	2.52			100016252_P	27	50.37	0
						1205608_Sa_1D_na	24	123.1	30.89			987136_P	27	50.37	0
						1057061_P_1D_na	24	132.49	9.39			1139318_P	27	50.37	0
						2241706_Sa_1D_na	24	179.53	47.04			1061128_P	27	52.06	1.69
						1062332_Sa	24	182.08	2.55			1268417_P	27	52.06	0
						1201867_Sa_1D_na	24	184.69	2.61			1028020_Sa	27	56.51	4.45	11.59
						1109701_Sb	24	190.7	6.01
						1039253_Sa_1D_na	24	196.32	5.62
						1318890_Sa_1D_na	24	230.74	34.42
						2242813_P_1A_na	24	230.74	0
						Xgdm33_1D	24	295.45	64.71
						100001690_P	24	349.46	54.01
						1079064_P	24	349.46	0
						1217968_P	24	350.13	0.67
						1101278_P	24	350.13	0
						1089044_P	24	350.13	0
						1204584_P	24	351.57	1.44
						1104447_P	24	353.03	1.46
						3021375_P	24	353.03	0
						1218536_Sb	24	355.26	2.23
						1049794_P	24	358.3	3.04
						1091629_Sa	24	361.11	2.81	64.71
						1065434_Sa_5D_na	25	0	0
						2375090_P	25	19.77	19.77
						1106176_P_5D_na	25	23.24	3.47
						1139602_P	25	26.83	3.59
						984602_P_5D_na	25	77.51	50.68
						1137214_P_5D_na	25	118.9	41.39
						3027048_P	25	120.51	1.61
						1119619_P	25	156.84	36.33
						1110516_P_5D_na	25	157.67	0.83
						1205766_P_5D_5D_18	25	157.67	0
						1094816_P	25	157.67	0
						3021458_P	25	157.67	0
						1053407_Sa_5D_na	25	157.67	0
						1021177_P	25	159.87	2.2
						1113126_P	25	160.63	0.76
						1229622_Sa_5D_5D_18	25	162.8	2.17
						1113134_P	25	165.02	2.22
						1217835_P_5D_5D_18	25	166.59	1.57
						2252499_P	25	166.59	0
						3021772_P	25	166.59	0
						100004009_P	25	166.59	0
						1165626_P_5D_na	25	166.59	0
						984974_P	25	167.34	0.75
						1093048_Sa	25	168.04	0.7
						1102456_P	25	170.67	2.63
						1114102_P	25	171.52	0.85
						1102332_P	25	171.52	0
						1127091_Sb	25	171.52	0	50.68
						1280128_P	26	0	0
						100000272_P	26	0.87	0.87
						1275794_P	26	1.71	0.84
						1266618_P	26	2.56	0.85
						1109361_P	26	2.56	0
						1010107_P	26	3.4	0.84
						1125572_Sa	26	4.98	1.58
						1093835_Sa	26	6.48	1.5
						1113355_P	26	8.92	2.44
						993147_P	26	11.5	2.58
						1262957_P	26	12.33	0.83
						2276267_P	26	13.15	0.82
						1070811_P	26	13.97	0.82
						2276044_P	26	13.97	0
						100001878_P	26	14.77	0.8
						1390971_P	26	15.59	0.82
						1229550_P	26	18.14	2.55	2.58
						1139318_P	27	0	0
						1131835_P	27	0	0
						1046748_P	27	0	0
						1099252_P	27	0	0
						100015770_P	27	0	0
						1130600_Sb	27	1.74	1.74
						1078477_P	27	1.74	0
						1008751_Sa	27	1.74	0
						1233375_P	27	1.74	0
						988567_Sa	27	1.74	0
						1695811_Sa	27	2.82	1.08
						1054627_Sa	27	2.82	0
						1263501_Sa	27	3.17	0.35
						1142285_P	27	3.95	0.78
						2254453_Sa	27	4.73	0.78
						1081102_P_5A_na	27	5.5	0.77
						1768591_P	27	5.5	0
						995502_Sa	27	9.66	4.16
						1233238_Sa	27	21.86	12.2	12.2

## Sheet: Linkage Maps in 3 populations
Supplementary Table S2. Details of markers (DaRTseq- SNP and PAV, and SSR) mapped in three populations. Total number of mapped markers- 1651 in 1110x810; 1752 in 1110x1039; 1672 in 1110x1313 populations.
1110x810 population							1110x1039 population							1110x1313 population
Linkage	Chromosome	Marker	Mapped	Chromosome as per Best Blast hit on	Chromosomal position as per Li et al. 2015			Chromosome	Marker	Mapped	Chromosome as per Best Blast hit on	Chromosomal position as per Li et al. 2015		Linkage	Chromosome	Marker	Mapped	Chromosome as per Best Blast hit on	Chromosomal position as per Li et al. 2015
Group	Name	(DaRTseq Clone id)	Position (cM)	URGI and Ensemble Plants wheat	consensus map (BMC Genomics:16:216)		Group	Name	(DaRTseq Clone id)	Position (cM)	URGI and Ensemble Plants wheat	consensus map (BMC Genomics:16:216)		Group	Name	(DaRTseq Clone id)	Position (cM)	URGI and Ensemble Plants wheat	consensus map (BMC Genomics:16:216)
		(suffix 's'=SNP, 'p'=PAV) plus SSRs		(updated until Aug 2015)	(na= marker not available in their map)				(suffix 's'=SNP, 'p'=PAV) plus SSRs		(updated until Aug 2015)	(na= marker not available in their map)				(suffix 's'=SNP, 'p'=PAV) plus SSRs		(updated until Aug 2015)	(na= marker not available in their map)
1	1A	1007201s	0				1	1A	1091952s	0				1	1A	1007201s	0
1	1A	1108323p	0.73	1A	na		1	1A	1099228p	1.69	1A	1A_200		1	1A	1108323p	0.88	1A	na
1	1A	1128530p	0.73				1	1A	1118051p	1.69				1	1A	1860268p	0.88
1	1A	1219904p	2.37	1A	na		1	1A	1104221p	1.69				1	1A	1100450p	0.88
1	1A	991427p	2.37				1	1A	1395611p	1.69				1	1A	2281740p	0.88
1	1A	1101719p	2.37				1	1A	1247733p	1.69				1	1A	1088959s	0.88	7A	na
1	1A	1127088p	2.37				1	1A	1125309p	1.69				1	1A	1764438p	0.88
1	1A	1257291p	2.37				1	1A	1088792s	1.69				1	1A	994830p	0.88
1	1A	1217677p	2.37				1	1A	998746s	8.01				1	1A	2257302p	0.88	1D	na
1	1A	1088959s	2.37	7A	na		1	1A	1087827s	8.01				1	1A	100002562p	0.88
1	1A	1126005p	3.76				1	1A	1083027s	8.01	1A	na		1	1A	1001924p	0.88
1	1A	100002562p	3.76				1	1A	1117575p	13.32				1	1A	1696406p	2.4
1	1A	1271095p	3.76				1	1A	100027733p	13.32				1	1A	1053816p	2.4
1	1A	1254185p	3.76				1	1A	988436s	13.32	1A	na		1	1A	1102916p	3.22	1A	na
1	1A	1104303p	4.53				1	1A	1090200p	13.32				1	1A	1105123p	4.08
1	1A	1105123p	4.53				1	1A	990653s	17.12				1	1A	1128530p	4.08
1	1A	1151033s	6.05	1A	na		1	1A	1089370s	21.98				1	1A	1217902p	4.08
1	1A	1377427p	6.81				1	1A	985057s	24.15	1A	1A_155		1	1A	1115775p	4.08
1	1A	1266914p	7.58				1	1A	1094272s	33.22				1	1A	1059820p	4.82	1A	na
1	1A	1102253s	22.71				1	1A	1092374s	73.39				1	1A	2290251p	4.82
1	1A	1099728s	29.01				1	1A	2254818s	76.29				1	1A	1075997s	4.82
1	1A	1104046s	33.4	1A	na		1	1A	1131917p	77.93				1	1A	1124557s	6.38
1	1A	1043910s	40.07	1A	na		1	1A	1075137p	77.93				1	1A	979203s	13.09	1A	na
1	1A	1063493s	44.83	1A	na		1	1A	100000045p	77.93				1	1A	1027321p	17.21
1	1A	1047696s	47	1A	na		1	1A	1088769s	78.68				1	1A	100002056p	17.21
1	1A	1075997s	54.09				1	1A	3022792p	80.23				1	1A	2279310s	17.21
1	1A	1124557s	57.63				1	1A	1208481p	80.23				1	1A	100001747p	17.21
1	1A	2250320s	57.63	1B	na		1	1A	1115370p	81.81				1	1A	2279527s	17.21
1	1A	100028780p	57.63				1	1A	1244099p	81.81				1	1A	1089266s	21.28
1	1A	1020637s	57.63				1	1A	3034239p	81.81				1	1A	2328274s	23.08
1	1A	1066153s	64.1	1A	na		1	1A	1863632s	84.72				1	1A	1020599s	24.52
1	1A	1050073s	66.64	1A	na		1	1A	3021194s	94.66				1	1A	1091930s	25.59
1	1A	1055972s	69.18	1A	na		1	1A	1034788s	99.08	2D	1A_145		1	1A	980012s	28.13
1	1A	1100028s	71.35	1A	na		1	1A	1038264s	103.47				1	1A	1199979s	30.67	1A	na
1	1A	1099553s	74.26				1	1A	992431s	109.37				1	1A	998279s	33.96
1	1A	981496s	76.07				1	1A	1166094s	113.01				1	1A	1098532s	37.25
1	1A	1219432s	87.51	1AL	na		1	1A	2292765s	119.47				1	1A	1002246s	43.23
1	1A	1124870p	87.51				1	1A	1183644p	124.93				1	1A	1100939s	52.35
1	1A	982624s	87.51	1A	na		1	1A	1088306s	131.6	1A	na		1	1A	2282340s	58.24	1A	na
1	1A	3023252p	87.51				1	1A	1132774p	138.29				1	1A	2250320s	60.83	1B	na
1	1A	1127111s	88.32				1	1A	1129038p	138.29				1	1A	3025567p	60.83
1	1A	979203s	91.22	1A	na		1	1A	1128839p	138.29				1	1A	1089513p	60.83
1	1A	100004168p	92.03				1	1A	3031582p	138.29				1	1A	1046311p	61.55
1	1A	982829s	94.46	1A	na		1	1A	2275809p	138.29				1	1A	1056749p	62.25
1	1A	100000310p	96.87				1	1A	1766531p	138.29				1	1A	100000310p	63.65
1	1A	1201771s	98.49				1	1A	1219432s	143.74	1AL	na		1	1A	2276501p	65.07
1	1A	100005167p	98.49				1	1A	1099553s	152.54				1	1A	1127111s	66.43
1	1A	1088527s	100.84	1A	na		1	1A	981496s	156.55				1	1A	3027747p	66.43
1	1A	994411s	106.77				1	1A	1055972s	159.83	1A	na		1	1A	1045189s	66.43
1	1A	2277157s	111.94	1A	1A_88		1	1A	1100028s	161.27	1A	na		1	1A	1267529p	69.64
1	1A	1031374s	116.75				1	1A	100000310p	162.8				1	1A	3064367s	69.64
1	1A	1065547s	118.94				1	1A	1066153s	164.34	1A	na		1	1A	2258338s	71.44	1A	1A_75
1	1A	978301s	120.02	1A	na		1	1A	1056749p	165.86				1	1A	1088527s	74.73	1A	na
1	1A	1217318s	128.32				1	1A	1114966p	165.86				1	1A	1063366p	76.16	1A	na
1	1A	996849s	131.96	1A	1A_97		1	1A	1020637s	165.86				1	1A	2277298p	76.16
1	1A	1210578s	140.84	1A	na		1	1A	100026073p	165.86				1	1A	1066153s	77.84	1A	na
1	1A	3022004p	149.09				1	1A	1218089p	165.86				1	1A	1386549p	78.66
1	1A	1208481p	149.09				1	1A	987913p	165.86				1	1A	982624s	78.66	1A	na
1	1A	1863632s	163.5				1	1A	982624s	167.47	1A	na		1	1A	1372576p	78.66
1	1A	979300p	166.45				1	1A	1050073s	170.01	1A	na		1	1A	1050073s	78.66	1A	na
1	1A	1183644p	166.45				1	1A	2276501p	170.01				1	1A	100028780p	78.66
1	1A	1069702p	166.45				1	1A	1217762p	170.01				1	1A	1201771s	78.66
1	1A	1088306s	166.45	1A	na		1	1A	1080140p	170.01				1	1A	1114966p	78.66
1	1A	1125570p	166.45				1	1A	2277298p	170.01				1	1A	1020637s	78.66
1	1A	1132774p	166.45				1	1A	3030573p	170.01				1	1A	1270422p	78.66
1	1A	2292765s	171.27				1	1A	100012197p	170.01				1	1A	1060118p	78.66	1A	na
1	1A	1034788s	178.46	2D	1A_145		1	1A	1089513p	170.01				1	1A	100001385p	78.66
1	1A	1166094s	181.75				1	1A	100007204p	170.01				1	1A	1265531p	78.66	1A	na
1	1A	992431s	187.25				1	1A	1265531p	170.01	1A	na		1	1A	2303757p	78.66
1	1A	3021194s	192.41				1	1A	1088527s	171.59	1A	na		1	1A	100018681p	78.66
1	1A	1038264s	200.28				1	1A	994411s	175.61				1	1A	1159421p	78.66
1	1A	2254818s	209.75				1	1A	1126229s	181.89	1A	na		1	1A	2277157s	82.07	1A	1A_88
1	1A	2304721s	216.05	1A	na		1	1A	100018681p	184.38				1	1A	994411s	85.72
1	1A	1090726s	220.43				1	1A	2277157s	188.48	1A	1A_88		1	1A	1126229s	88.27	1A	na
1	1A	1089724s	224.82	1A	1A_163		1	1A	1065547s	194.04				1	1A	978301s	91.94	1A	na
1	1A	1089606s	231.16				1	1A	978301s	197.68	1A	na		1	1A	1031374s	94.86
1	1A	1130440s	237.89				1	1A	1031374s	202.45				1	1A	1065547s	97.04
1	1A	990653s	258.22				1	1A	100013063p	205.54				1	1A	100013063p	99.82
1	1A	988436s	262.58	1A	na		1	1A	1087876p	205.54				1	1A	987913p	99.82
1	1A	1089370s	265.88				1	1A	2290251p	205.54				1	1A	3023252p	99.82
1	1A	1112826p	265.88				1	1A	2260591p	205.54				1	1A	1687682p	101.95
1	1A	1127283s	265.88	1A	na		1	1A	100005167p	207.1				1	1A	100004168p	102.66
1	1A	100027733p	265.88				1	1A	1127111s	207.1				1	1A	1385930p	104.84
1	1A	1062507p	265.88				1	1A	1270970p	207.1				1	1A	982829s	106.25	1A	na
1	1A	1088792s	268.9				1	1A	982829s	207.1	1A	na		1	1A	1270970p	106.25
1	1A	998746s	276.75				1	1A	100001436p	207.1				1	1A	1095105p	106.25
1	1A	1087827s	283.11				1	1A	100004168p	207.1				1	1A	1099404p	106.25
1	1A	1083027s	288.05	1A	na		1	1A	100003749p	207.1				1	1A	1722381p	106.25
1	1A	1206835p	303.4				1	1A	2250320s	207.1	1B	na		1	1A	1068263p	106.25
1	1A	1091952s	308.37				1	1A	100002056p	207.1				1	1A	3022004p	106.25
2	1B	1042822s	0	1B	na		1	1A	1124870p	207.1				1	1A	1208481p	106.25
2	1B	1136360p	27.28				1	1A	2275930p	207.88				1	1A	1115370p	109.29
2	1B	1097511s	28.19				1	1A	100028780p	207.88				1	1A	3022792p	109.29
2	1B	1094239s	31.46				1	1A	1201771s	207.88				1	1A	100028130p	109.29
2	1B	979184s	34.73				1	1A	989376p	207.88				1	1A	100000045p	109.29
2	1B	2268145s	39.15				1	1A	979203s	208.69	1A	na		1	1A	1088769s	109.29
2	1B	990089p	42.69	6D	1B_144		1	1A	1027321p	209.51				1	1A	100000413p	109.29
2	1B	1032650p	42.69	1B	1B_130		1	1A	1124557s	209.51				1	1A	1128839p	110.93
2	1B	2278315p	42.69				1	1A	1075997s	212.2				1	1A	1234235p	111.71
2	1B	2336561p	43.39				1	1A	1063493s	217.73	1A	na		1	1A	1075137p	113.3
2	1B	3021884p	44.09				1	1A	1043910s	224.01	1A	na		1	1A	1863632s	116.46
2	1B	1082842s	44.09				1	1A	1047696s	229.9	1A	na		1	1A	3034239p	119.48
2	1B	1209208p	45.4				1	1A	1104046s	235.44	1A	na		1	1A	1125570p	119.48
2	1B	1106496p	45.4	1B	1B_132		1	1A	1099728s	238.71				1	1A	1088306s	119.48	1A	na
2	1B	1279771s	45.4	1B	na		1	1A	1127088p	255.63				1	1A	979300p	119.48
2	1B	2286529p	53				1	1A	1115775p	257.17				1	1A	3025727p	119.48
2	1B	1064807s	55.82				1	1A	1059820p	257.97	1A	na		1	1A	2306419p	119.48
2	1B	100004721p	58.03				1	1A	1126276p	257.97				1	1A	2292765s	125.65
2	1B	1000810s	62.28				1	1A	1860268p	257.97				1	1A	992431s	134.67
2	1B	1091605s	64.83				1	1A	1105123p	257.97				1	1A	1166094s	137.94
2	1B	1020677s	68.99				1	1A	1222538p	257.97				1	1A	3021194s	141.97
2	1B	1354822s	82.38	1B	na		1	1A	1104040p	257.97				1	1A	1034788s	147.5	2D	1A_145
2	1B	1242530s	93.28				1	1A	1278015p	257.97				1	1A	1038264s	153.91
2	1B	2275457s	98.06	1B	na		1	1A	1233680p	257.97				1	1A	2254818s	162.3
2	1B	2245633p	98.06				1	1A	1217677p	257.97				1	1A	1131917p	163.85
2	1B	1104210s	98.06	1B	na		1	1A	1219904p	258.75	1A	na		1	1A	1092374s	167.83
2	1B	1251392p	98.94				1	1A	1128530p	258.75				1	1A	100027733p	184.54
2	1B	994111s	101.7	1B	na		1	1A	1254185p	258.75				1	1A	1089370s	185.33
2	1B	100000480p	101.7				1	1A	1007201s	266.88				1	1A	1127283s	187.88	1A	na
2	1B	1032939p	101.7				1	1A	1257291p	279.87				1	1A	990653s	187.88
2	1B	1109416p	101.7				1	1A	1088959s	284.96	7A	na		1	1A	1112826p	187.88
2	1B	1694766s	102.59				1	1A	994830p	289.28				1	1A	1090200p	187.88
2	1B	2303610p	103.48				2	1B	1716123s	0				1	1A	2277999p	187.88
2	1B	1078069s	105.22				2	1B	1102235p	1.55				1	1A	1117575p	187.88
2	1B	1129214s	107.03				2	1B	2368075p	1.55				1	1A	1100887p	187.88
2	1B	1085087s	111.41				2	1B	1113340p	3.89				1	1A	1861968p	187.88
2	1B	1150714p	114.25				2	1B	1116170p	5.44				1	1A	998746s	187.88
2	1B	1085163s	115.62				2	1B	1125156p	9.32				1	1A	100006056p	187.88
2	1B	1049867s	119.26				2	1B	1122897p	11.73				1	1A	1087827s	189.27
2	1B	1158377s	130.01				2	1B	1096358p	11.73				1	1A	1088792s	190.7
2	1B	1104284p	130.01				2	1B	1119881p	12.56				1	1A	100001815p	193.84
2	1B	1052127p	130.01				2	1B	1226831p	14.16				1	1A	1105551p	193.84
2	1B	1166607s	133.61	1B	na		2	1B	1068732p	14.16	1B	na		1	1A	1124920p	193.84
2	1B	2259466s	139.57	1B	na		2	1B	1120097p	14.16				1	1A	3034245p	193.84
2	1B	1088611s	144.33	1B	na		2	1B	1077436p	14.16				1	1A	2267818p	193.84
2	1B	1088521s	150.6				2	1B	2303287p	14.16				1	1A	1104221p	193.84
2	1B	3064540s	153.13				2	1B	1233771p	16.64				1	1A	1118051p	193.84
2	1B	1081953p	155.76				2	1B	1235726p	16.64				1	1A	1395611p	195.43
2	1B	1093781s	157.6				2	1B	2276329s	16.64				1	1A	1206835p	197.14
2	1B	1114199p	162.15				2	1B	1110169p	19.05	1B	na		1	1A	992499s	201.16
2	1B	1065218s	163.89				2	1B	2250404p	35.05				1	1A	2248382s	207.6	1D	na
2	1B	100013242p	164.73				2	1B	3033806p	35.05				1	1A	1092167s	214.22
2	1B	1212076s	168.11				2	1B	1114018p	35.05				2	1B	1117619s	0
2	1B	1120305p	168.11	1B	na		2	1B	1061771p	35.05	1B	na		2	1B	2255150s	4.82
2	1B	1051996s	168.11				2	1B	999132p	35.05	1B	1B_20		2	1B	1064172p	10.44	1B	na
2	1B	1235521p	172.43				2	1B	1126746p	35.05				2	1B	1230389s	12.63
2	1B	1024654s	174.15				2	1B	2280030p	35.05				2	1B	2263375p	12.63
2	1B	2291099p	176.71	1B	1B_53		2	1B	1058527p	35.05				2	1B	1091354s	12.63
2	1B	2291240p	177.57				2	1B	1033805s	35.05				2	1B	1036447s	14.81	1B	1B_25
2	1B	1089962s	181.19				2	1B	985744s	41.39				2	1B	2278352s	19.57	1B	na
2	1B	1116644s	184.9				2	1B	1045055s	50.08				2	1B	1258503p	19.57
2	1B	979170s	191.75				2	1B	1064916s	53.35				2	1B	2322599p	19.57
2	1B	1083702s	197.3				2	1B	1061145s	59.64				2	1B	1056315p	20.35	1B	na
2	1B	1109517p	198.18	1B	na		2	1B	1168776s	66.31				2	1B	1079372p	21.12
2	1B	1090571s	198.18				2	1B	1266870p	69.25				2	1B	1135339p	21.12
2	1B	1120369p	198.18				2	1B	1317149p	69.25				2	1B	1864032s	21.12
2	1B	1235015p	202.37	1B	na		2	1B	1075792s	69.25				2	1B	1027290s	26.83
2	1B	1103716p	209.04				2	1B	1268605p	69.25				2	1B	3023214p	26.83
2	1B	1684009p	213.33				2	1B	1100726p	69.25				2	1B	1314886p	26.83
2	1B	100000752p	215.01				2	1B	1283307s	69.25	1B	na		2	1B	1404370p	27.68
2	1B	1864032s	223.46				2	1B	100000467p	69.25				2	1B	987796s	27.68	1B	1B_99
2	1B	1116023p	228.98				2	1B	3026450p	69.25				2	1B	1121425p	27.68
2	1B	1091115s	232.28				2	1B	1064097p	69.25				2	1B	1279960p	27.68
2	1B	1090465p	234.81				2	1B	1203688p	69.25				2	1B	1113935p	28.5
2	1B	1095580s	234.81				2	1B	1220003p	69.25				2	1B	1074995s	28.5	1D	na
2	1B	1118993p	234.81				2	1B	1126410p	69.25				2	1B	2326290p	28.5
2	1B	1236554s	234.81				2	1B	1209208p	69.25				2	1B	100002395p	28.5
2	1B	1094541p	234.81				2	1B	1109268p	69.25	1B	1B_130		2	1B	1209787p	28.5
2	1B	1063663s	234.81				2	1B	1372456p	69.25				2	1B	1100397p	28.5
2	1B	3026672p	234.81				2	1B	1032650p	69.25	1B	1B_130		2	1B	1259845p	29.24
2	1B	1081254s	234.81				2	1B	1124267p	69.25				2	1B	1242303p	29.24
2	1B	1095770p	234.81				2	1B	1151515s	69.25				2	1B	1269361p	29.99
2	1B	1261685p	234.81				2	1B	2260946s	69.25	1B	1B_146		2	1B	100004904p	30.73
2	1B	1114279p	234.81				2	1B	1204064s	76.14	1D	na		2	1B	1386837p	31.47
2	1B	2256820p	234.81				2	1B	996245p	78.21				2	1B	1383935p	32.22
2	1B	1122909p	234.81				2	1B	1243839p	78.21	1B	1B_140		2	1B	1201279p	32.22
2	1B	1090421s	234.81				2	1B	1203543p	78.21				2	1B	1204376s	32.22
2	1B	1120267p	234.81				2	1B	1111254p	78.21				2	1B	1082239s	32.22
2	1B	984548p	234.81				2	1B	3021884p	78.21				2	1B	1104616p	32.22	1B	1B_74
2	1B	1101630p	234.81	1B	1B_32		2	1B	1082842s	78.93				2	1B	1080715s	32.22
2	1B	1204236p	234.81				2	1B	1010881p	80.32				2	1B	1089991s	32.22
2	1B	1099844p	234.81				2	1B	1138816p	80.32				2	1B	1138663p	32.22
2	1B	1057112s	235.62				2	1B	1129596s	80.32				2	1B	1191813p	32.22
2	1B	1079093s	235.62				2	1B	2336561p	82.7				2	1B	982291p	33.05	1B	na
2	1B	999842s	235.62				2	1B	1089763p	82.7	1B	1B_133		2	1B	1126017p	33.05
2	1B	1132527p	235.62				2	1B	1100365s	82.7				2	1B	984548p	33.05
2	1B	1120108p	236.41				2	1B	1116925p	82.7				2	1B	1107243s	35.51
2	1B	1089620p	237.2				2	1B	100000510p	82.7				2	1B	1066189p	40.83	1B	1B_95
2	1B	1130108s	237.2				2	1B	3025713p	82.7				2	1B	1106752p	43.23
2	1B	1089991s	237.2				2	1B	1043194s	83.53				2	1B	990828s	45.43
2	1B	981782p	237.2				2	1B	1106496p	83.53	1B	1B_132		2	1B	1022183p	45.43	1B	1B_52
2	1B	1100352p	237.2				2	1B	1279771s	102.62	1B	na		2	1B	1120343p	45.43
2	1B	1080715s	237.2				2	1B	1216882p	121.57				2	1B	1092540p	45.43
2	1B	1265622s	237.2				2	1B	994762s	122.29	1B	1B_133		2	1B	1032939p	45.43
2	1B	1138663p	237.2				2	1B	996292s	125.19				2	1B	1088611s	46.16	1B	na
2	1B	1228015p	237.2				2	1B	2252961s	128.08	1B	1B_125		2	1B	2259466s	49.81	1B	na
2	1B	1269573p	237.95				2	1B	984340s	129.88				2	1B	984358s	54.23
2	1B	1380500p	237.95				2	1B	1078363s	131.32	1B	na		2	1B	1068770s	57.86
2	1B	3021502p	239.52				2	1B	2252572s	133.12				2	1B	1129298s	61.5
2	1B	2278794p	241.05	1B	1B_53		2	1B	2246266s	133.12	1D	na		2	1B	1185112p	61.5	1B	na
2	1B	2275235p	241.05	1B	1B_53		2	1B	2252259s	133.12				2	1B	1042782s	64.54	1B	na
2	1B	1140795p	241.05				2	1B	1101205p	133.12				2	1B	1270427p	66.76
2	1B	995296s	241.05				2	1B	1104295p	133.12				2	1B	2258419s	70.85
2	1B	100001732p	241.05				2	1B	1126449s	133.12				2	1B	1144770p	71.7
2	1B	997207s	241.74				2	1B	1228577p	133.12				2	1B	1158377s	71.7
2	1B	987678s	243.18				2	1B	100004721p	133.12				2	1B	1109416p	71.7
2	1B	1099479p	243.18				2	1B	100022793p	133.12				2	1B	1085087s	71.7
2	1B	1224747p	244.87				2	1B	2308362p	133.12				2	1B	994111s	77.65	1B	na
2	1B	2294195p	247.34				2	1B	1232997p	133.12				2	1B	1129214s	83.18
2	1B	1130076p	247.34				2	1B	1112014p	133.12				2	1B	1078069s	86.09
2	1B	1088187p	247.34				2	1B	2275580p	133.12				2	1B	1694766s	89.36
2	1B	989167s	250.56				2	1B	100024922p	133.91				2	1B	1085163s	91.53
2	1B	1237400p	254.5				2	1B	1046839s	138.79	1B	na		2	1B	1049867s	93.69
2	1B	1029808p	255.26				2	1B	1090513s	142.8	1B	na		2	1B	100019735p	94.49
2	1B	1235642p	256.01				2	1B	1190842p	143.57				2	1B	1695887p	94.49
2	1B	1074995s	261.27	1D	na		2	1B	988758s	145.16				2	1B	1354822s	99.39	1B	na
2	1B	1077756p	265.22				2	1B	1027231p	146.76	1B	na		2	1B	2308362p	99.39
2	1B	989369s	265.22				2	1B	983383s	148.38				2	1B	1104210s	99.39	1B	na
2	1B	100002395p	265.22				2	1B	1063973s	150.91	1B	na		2	1B	1242530s	102.29
2	1B	1209787p	265.22				2	1B	1062434s	150.91				2	1B	1255934p	106.1
2	1B	1234363p	265.22				2	1B	1103954s	150.91				2	1B	2286529p	106.1
2	1B	1379822p	265.22				2	1B	1164132p	150.91				2	1B	1020677s	106.1
2	1B	2278713p	265.22				2	1B	1242530s	151.77				2	1B	1282302p	106.1
2	1B	1027290s	265.22				2	1B	1256031p	156.02	1B	na		2	1B	3026450p	106.1
2	1B	1266945p	265.22				2	1B	1027878s	158.36				2	1B	3021884p	106.1
2	1B	1107243s	265.22				2	1B	1259612p	160.66				2	1B	1112546p	106.1	1B	1B_130
2	1B	3023132p	266.76				2	1B	1050063s	162.23				2	1B	1203543p	106.1
2	1B	2326290p	266.76				2	1B	1234822p	162.23				2	1B	1082842s	106.1
2	1B	2276595p	266.76				2	1B	980401s	162.23				2	1B	2278315p	106.1
2	1B	1119153p	266.76				2	1B	1104284p	162.23				2	1B	1101205p	106.1
2	1B	1218219p	266.76				2	1B	1260851s	164.75				2	1B	100004721p	106.1
2	1B	1105059p	266.76				2	1B	1110373s	166.91				2	1B	1064807s	106.1
2	1B	1087990p	266.76				2	1B	3034455p	166.91				2	1B	1091605s	112.06
2	1B	1300523p	266.76				2	1B	1158377s	173.53				2	1B	1000810s	114.23
2	1B	1128469s	267.52	1B	1B_53		2	1B	1085163s	182.02				2	1B	1126410p	114.23
2	1B	3023230p	267.52				2	1B	1049867s	183.1				2	1B	1084862s	114.23	1B	na
2	1B	1269704p	267.52				2	1B	1052127p	183.1				2	1B	1082089p	114.23
2	1B	1128755p	267.52				2	1B	980261s	183.1				2	1B	1090342s	114.23
2	1B	981355p	267.52				2	1B	1185112p	183.1	1B	na		2	1B	2262729s	116.4
2	1B	1404370p	267.52				2	1B	1219848s	183.1				2	1B	994762s	118.2	1B	1B_133
2	1B	987796s	267.52	1B	1B_99		2	1B	1115992p	183.1				2	1B	1216882p	118.2
2	1B	1298756p	267.52				2	1B	1079372p	183.1				2	1B	1043194s	119.67
2	1B	1135339p	267.52				2	1B	100000211p	183.1				2	1B	1283307s	123.39	1B	na
2	1B	1129940p	267.52				2	1B	1068770s	183.1				2	1B	1151515s	129.61
2	1B	1079372p	269.74				2	1B	2278352s	190.18	1B	na		2	1B	2260946s	139.74	1B	1B_146
2	1B	2322599p	270.46				2	1B	1036447s	197.7	1B	1B_25		2	1B	1129596s	152.59
2	1B	1056315p	270.46	1B	na		2	1B	1056315p	199.86	1B	na		2	1B	1032650p	152.59	1B	1B_130
2	1B	2322304p	271.18				2	1B	1091354s	203.64				2	1B	1124267p	152.59
2	1B	1088865s	271.18				2	1B	1064172p	207.54	1B	na		2	1B	1150456p	152.59	1B	1B_144
2	1B	1282302p	271.18				2	1B	1123911s	207.54				2	1B	996245p	152.59
2	1B	994762s	272.6	1B	1B_133		2	1B	1230389s	213.09				2	1B	1204064s	155.68	1D	na
2	1B	1372456p	272.6				2	1B	2255150s	221.02				2	1B	100000510p	162.53
2	1B	1043194s	273.28				2	1B	1117619s	222.83				2	1B	1168776s	168.3
2	1B	100000467p	275.33				2	1B	1027290s	233.27				2	1B	1061145s	176.15
2	1B	1064097p	276.04				2	1B	1083067p	239.56				2	1B	1045055s	182.44
2	1B	1026129s	276.73				2	1B	1135339p	239.56				2	1B	1064916s	184.24
2	1B	2262729s	281.43				2	1B	1864032s	242.24				2	1B	1234117p	185.59
2	1B	2292556p	287.7				2	1B	1105059p	253.41				2	1B	1265400p	185.59
2	1B	3025713p	291.3				2	1B	1112589p	253.41				2	1B	1396483p	185.59
2	1B	1220003p	291.3				2	1B	100004133p	253.41				2	1B	1708374p	185.59
2	1B	100000374p	291.3	1B	na		2	1B	1025459p	253.41	1B	na		2	1B	1104295p	185.59
2	1B	1204064s	291.3	1D	na		2	1B	984548p	253.41				2	1B	1058527p	186.96
2	1B	996245p	292.66				2	1B	1107243s	254.91				2	1B	1200719p	187.64
2	1B	1210942s	301.9	1B	na		2	1B	100000266p	260.54				2	1B	3027699p	188.33
2	1B	1113979s	309.87				2	1B	1128755p	261.99				2	1B	1075792s	190.4
2	1B	1037914p	318.67				2	1B	1037630p	261.99	1B	1B_94		2	1B	1317149p	191.35
2	1B	1063918p	318.67				2	1B	1209787p	261.99				2	1B	1243464p	191.35
2	1B	1111071p	318.67				2	1B	1074995s	261.99	1D	na		2	1B	1136579p	192.74
2	1B	1267891p	318.67				2	1B	1299420p	261.99				2	1B	3033806p	192.74
2	1B	1168776s	323.07				2	1B	1059307p	261.99				2	1B	1126746p	192.74
2	1B	1164082p	324.48				2	1B	1066189p	262.87	1B	1B_95		2	1B	1257452p	193.43
2	1B	1114018p	324.48				2	1B	1212708p	263.71				2	1B	1268605p	193.43
2	1B	1228109p	324.48				2	1B	1259653p	263.71				2	1B	1075258p	193.43
2	1B	1061145s	326.16				2	1B	1034851s	263.71				2	1B	1267687p	193.43
2	1B	2276478p	330.73				2	1B	1016512p	265.25				2	1B	1266870p	193.43
2	1B	1064916s	333.11				2	1B	987796s	267.71	1B	1B_99		2	1B	1268512p	193.43
2	1B	1075258p	335.37				2	1B	1087990p	267.71				2	1B	1115805p	193.43
2	1B	1267687p	335.37				2	1B	989369s	267.71				2	1B	1049014p	193.43
2	1B	3021826p	335.37				2	1B	100018277p	269.31				2	1B	1233771p	193.43
2	1B	1045055s	336.9				2	1B	1119153p	269.31				2	1B	1099129p	193.43
2	1B	985744s	343.61				2	1B	981580p	269.31				2	1B	1120097p	193.43
2	1B	3027699p	349.04				2	1B	1080715s	269.31				2	1B	1716123s	195.58
2	1B	100004809p	349.04				2	1B	1089991s	269.31				2	1B	2305719p	196.98
2	1B	1058527p	349.04				2	1B	1204376s	273.09				2	1B	1125156p	198.44
2	1B	1104295p	349.04				3	1D	Xgwm106	0				2	1B	1122897p	199.16
2	1B	1075792s	352.75				3	1D	2243194p	42.59				2	1B	1077436p	199.16
2	1B	2250404p	355.75				3	1D	2323714p	42.59				2	1B	1124749p	199.16
2	1B	1257452p	359.68				3	1D	100028164p	43.41				2	1B	1119881p	200.64
2	1B	1110169p	372.29	1B	na		3	1D	100019018p	45.12				2	1B	1226831p	202.16
2	1B	1154454p	372.29	1B	na		3	1D	1109784p	45.12				2	1B	1154454p	202.16	1B	na
2	1B	994956s	372.29				3	1D	100000189p	45.12				2	1B	2303287p	202.16
2	1B	1695537p	372.29				3	1D	1030919s	47.94	1DS	1D_64		2	1B	1393751p	202.16	1B	na
2	1B	1046581p	372.29				3	1D	1217384p	48.9				2	1B	2344163p	202.16
2	1B	2305719p	372.29				3	1D	1092511s	48.91	1DS	na		2	1B	2276329s	207.01
2	1B	1077436p	372.29				3	1D	985618p	48.91				3	1D	Xgdm33	0
2	1B	2344163p	372.29				3	1D	1698203p	52.15				3	1D	1205608s	35.16	1D	na
2	1B	100004980p	372.29				3	1D	1126182s	59.93	1DS	1D_68		3	1D	1111633p	52.45
2	1B	1125156p	372.29				3	1D	1122716s	62.1	1DS	1D_66		3	1D	1669316p	55.52
2	1B	2275932p	372.29	1B	1B_265		3	1D	1864498s	65.38	1DS	1D_72		3	1D	3023490p	55.52
2	1B	1226831p	372.29				3	1D	1089532s	67.18	1D	1D_66		3	1D	1076039s	55.52
2	1B	100025549p	372.29				3	1D	1252085s	73	4A	na		3	1D	1115794p	55.52
2	1B	1124749p	372.29				3	1D	1268851p	76.16				3	1D	2250495s	55.52
2	1B	2278470p	372.29				3	1D	1228680p	89.69				3	1D	1119069p	58.71
2	1B	1120097p	372.29				3	1D	1093904p	92.21				3	1D	1055730p	61.77
2	1B	1122549p	372.29				3	1D	1205608s	123.1	1D	na		3	1D	1218354p	64.71
2	1B	1096358p	372.29				3	1D	1057061p	132.49	1D	na		3	1D	1105137p	64.71
2	1B	992533s	372.29	1B	na		3	1D	2241706s	179.53	1D	na		3	1D	1228408s	68.8
2	1B	2303287p	372.29				3	1D	1062332s	182.08				3	1D	1044275p	68.8	1D	na
2	1B	1221136p	372.29				3	1D	1201867s	184.69	1D	na		3	1D	Xcfd92	68.8
2	1B	2253824s	372.29				3	1D	1109701s	190.7				3	1D	991664s	75.38	1D	1D_5
3	1D	1115106s	0				3	1D	1039253s	196.32	1D	na		3	1D	1124513p	76.97
3	1D	1091778p	3.28				3	1D	1318890s	230.74	1D	na		3	1D	1142437p	80.94
3	1D	1073868s	5.28				3	1D	2242813p	230.74	1A	na		3	1D	1148436p	83.92
3	1D	3024683p	6.62				3	1D	Xgdm33	295.45				3	1D	1012981s	88.89
3	1D	3034406p	8.02				3	1D	100001690p	349.46				3	1D	1101295p	88.89
3	1D	1228016p	9.41				3	1D	1079064p	349.46				3	1D	985475s	89.73	1D	na
3	1D	1066774s	9.41	1D	na		3	1D	1217968p	350.13				3	1D	100002021p	91.37
3	1D	3033834p	10.11				3	1D	1101278p	350.13				3	1D	1242418s	96.93
3	1D	1088465s	12.2				3	1D	1089044p	350.13				3	1D	1081367s	99.49
3	1D	1164993p	12.2				3	1D	1204584p	351.57				3	1D	992695p	99.49
3	1D	1170874p	12.2	1D	na		3	1D	1104447p	353.03				3	1D	1252085s	99.49	4A	na
3	1D	1288804p	12.2				3	1D	3021375p	353.03				3	1D	1092511s	107.41	1DS	na
3	1D	1126193s	12.2	1B	na		3	1D	1218536s	355.26				3	1D	985618p	111.33
3	1D	1094309p	15.03				3	1D	1049794p	358.3				3	1D	984833p	112.14
3	1D	1228670s	17.13				3	1D	1091629s	361.11				3	1D	1698203p	112.93
3	1D	976957s	17.13				4	2A	990178s	0				3	1D	100000189p	113.75
3	1D	1288529p	18.08				4	2A	1719770p	8.96				3	1D	3020901p	118.66	1D	1D_78
3	1D	Xgdm33	91.08				4	2A	1201176s	12.9				3	1D	1089532s	127.03	1D	1D_66
3	1D	Xcfd21	139.73				4	2A	1088073p	16.03				3	1D	1864498s	129.23	1DS	1D_72
3	1D	1093904p	146.92				4	2A	1063031s	16.77				3	1D	1126182s	132.18	1DS	1D_68
3	1D	Xcfd92	146.92				4	2A	1150369s	22.16				3	1D	1122716s	132.9	1DS	1D_66
3	1D	1053367s	146.92				4	2A	1235569s	26.87				3	1D	1106994p	135.2
3	1D	1043105s	146.92				4	2A	100000870p	26.87				3	1D	1121374s	155.83
3	1D	2245988p	146.92				4	2A	1060708s	26.87	2A	2A_28		3	1D	1060154s	160.64
3	1D	2250871s	146.92				4	2A	979169s	30.89				3	1D	981695s	162.81
3	1D	984833p	146.92				4	2A	1696617s	31.97				3	1D	1093267s	165.73
3	1D	1030919s	146.92	1DS	1D_64		4	2A	1075950s	34.14				3	1D	1144606s	170.56
3	1D	2323714p	151.89				4	2A	2278113p	36.95	2A	2A_23		3	1D	1214867s	175.35
3	1D	2243194p	151.89				4	2A	2305760p	36.95				3	1D	1683089p	175.35
3	1D	979304p	151.89				4	2A	1234201p	36.95				3	1D	1121153s	175.35
3	1D	1109784p	151.89				4	2A	2293689p	36.95				3	1D	1122483p	175.35
3	1D	3020901p	151.89	1D	1D_78		4	2A	1020719s	36.95	1A	na		3	1D	992228s	175.35	1D	na
3	1D	991339s	151.89				4	2A	2256769p	36.95	2A	na		3	1D	1267545p	176.96
3	1D	1092511s	157.14	1DS	na		4	2A	3222515p	36.95				3	1D	1017207s	180.63
3	1D	1225267s	162.72				4	2A	1165987p	36.95				3	1D	1167563s	187.5
3	1D	1037975s	172.11				4	2A	981348p	36.95	2A	na		3	1D	1125875s	197.61
3	1D	Xgwm106	238.06				4	2A	1038970p	36.95	2A	2A_211		3	1D	1062332s	239.02
4	2A	1023266s	0				4	2A	1100836p	36.95				3	1D	1039253s	240.63	1D	na
4	2A	993575s	45.73				4	2A	1241825p	36.95				3	1D	1109701s	244.33
4	2A	1016489s	50.43				4	2A	1045828p	36.95	2A	na		3	1D	1201867s	248.02	1D	na
4	2A	1062525s	54.06				4	2A	1242803p	36.95	2A	2A_24		3	1D	2241706s	250.19	1D	na
4	2A	1043350p	56.25				4	2A	3024357p	36.95				3	1D	2244102s	255.74	1D	na
4	2A	1219075s	60.76				4	2A	1228155p	37.72				3	1D	1079064p	322.4
4	2A	100004974p	63.11				4	2A	1386498p	37.72				3	1D	1101278p	322.4
4	2A	1039214s	63.11				4	2A	1112129p	37.72				3	1D	100020873p	322.4
4	2A	1105987s	66.44				4	2A	1080871s	37.72				3	1D	1049794p	330.85
4	2A	1034434s	70.68	2A	na		4	2A	1234362p	38.42				3	1D	1091629s	330.85
4	2A	1166096s	103.46	2A	2A_28		4	2A	1284615p	39.17				3	1D	100019332p	336.77
4	2A	1201813s	114.43				4	2A	1233034p	39.17				3	1D	1218536s	336.77
4	2A	2253029s	126.25	2A	2A_13		4	2A	1083971s	39.17	2A	na		4	2A	1107072p	0
4	2A	1201814s	127.69				4	2A	1290197p	39.17				4	2A	100016843p	0.77
4	2A	999939s	131.32				4	2A	1021101s	39.17	2A	na		4	2A	3021805p	0.77
4	2A	2266625p	135.43				4	2A	1234064p	42.03				4	2A	1023266s	1.52
4	2A	1144114s	142.77	2A	2A_9		4	2A	991737s	43.92	2A	na		4	2A	3021238p	54.04
4	2A	2248858s	149.7				4	2A	2257109s	50.25				4	2A	1079550p	54.04
4	2A	1022408s	152.23				4	2A	1269723p	52.08				4	2A	1089786s	54.76	7B	na
4	2A	1104864s	154.76				4	2A	100005304p	53.97				4	2A	1119713s	54.76
4	2A	1071544s	161.8				4	2A	1021818s	54.82				4	2A	988980s	54.76
4	2A	1032056s	170.94	2D	na		4	2A	1100631s	54.82	2A	na		4	2A	2254239p	58.46
4	2A	1124911s	181.72				4	2A	2303431p	57.61				4	2A	2302327p	59.38	2A	na
4	2A	2277664p	187.1				4	2A	1039194p	57.61				4	2A	2248396p	59.38
4	2A	1042669s	187.1				4	2A	3021344p	57.61				4	2A	1093452p	61.86
4	2A	1089750s	197.19				4	2A	1077356s	62.85				4	2A	1052116p	62.77
4	2A	1102727s	202.44				4	2A	1091741s	65.02				4	2A	1272011p	64.64
4	2A	1144438p	202.44				4	2A	1071931s	72.1	2A	na		4	2A	1232937p	65.48
4	2A	1059988p	224.13				4	2A	1028748s	80.33				4	2A	1231133p	67.09
4	2A	1071931s	228.14	2A	na		4	2A	2252561s	104.69	2A	na		4	2A	1114131p	68.71
4	2A	1028748s	235.19				4	2A	1102727s	109.83				4	2A	100001770p	73.03
4	2A	1234201p	246.32				4	2A	1089750s	114.97				4	2A	1020490s	73.03
4	2A	991737s	250.86	2A	na		4	2A	1042669s	124.83				4	2A	1125195p	73.03
4	2A	1083971s	259.86	2A	na		4	2A	1030525p	126.31				4	2A	1232836s	78.55	2A	na
4	2A	3222515p	269.44				4	2A	1032056s	131.42	2D	na		4	2A	1005838p	80.08
4	2A	1021101s	273.11	2A	na		4	2A	1124911s	141.14				4	2A	3022789p	80.89
4	2A	1284615p	275.29				4	2A	2248858s	147.97				4	2A	3022890p	83.36
4	2A	1080871s	276.8				4	2A	1104864s	152.02				4	2A	3021558p	84.18
4	2A	2278113p	279.12	2A	2A_23		4	2A	1022408s	156.07				4	2A	1214885s	93.36
4	2A	1075950s	280.64				4	2A	1071544s	161.98				4	2A	1400152p	93.36
4	2A	979169s	281.71				4	2A	1166096s	185.93	2A	2A_28		4	2A	1056176p	104.99
4	2A	1696617s	283.88				4	2A	100001660p	190.86	2A	na		4	2A	1068370p	105.73	2A	na
4	2A	1060708s	287.53	2A	2A_28		4	2A	1189342p	190.86				4	2A	1254329p	106.49	2A	na
4	2A	1235569Bs	288.97				4	2A	3022076s	193.03	2A	na		4	2A	1088624s	111.87	2A	na
4	2A	1063031s	291.87				4	2A	1056356s	196.67	2A	2A_46		4	2A	2303384p	111.87	2A	na
4	2A	990178s	295.21				4	2A	100015730p	204.63				4	2A	1089401s	115.48
4	2A	1235569As	295.21				4	2A	1772076p	204.63				4	2A	1108214p	118.54
4	2A	1092372s	295.21				4	2A	2262196s	210.61	2A	na		4	2A	1038216p	132.84
4	2A	100000870p	295.21				4	2A	2281375s	220.24				4	2A	1719770p	132.84
4	2A	979688s	295.21				4	2A	1091012s	226.64				4	2A	1128230p	132.84
4	2A	1279498p	295.21				4	2A	1097996s	229.54				4	2A	100008040p	132.84
4	2A	1020719s	295.21	1A	na		4	2A	994034p	232.39	2A	2A_58		4	2A	1228155p	133.69
4	2A	1122854p	295.21				4	2A	1125294s	233.11				4	2A	981348p	133.69	2A	na
4	2A	100008040p	295.21				4	2A	1016489s	239.03				4	2A	1045828p	134.53	2A	na
4	2A	2293689p	295.21				4	2A	2275938p	242.74	2A	na		4	2A	1150369s	134.53
4	2A	1201176s	295.21				4	2A	1268994p	242.74				4	2A	1113173p	134.53
4	2A	1228143p	295.21				4	2A	3025132p	276.53				4	2A	1149490s	134.53	2B	na
4	2A	1108327s	295.21				4	2A	1298520p	276.53				4	2A	982854p	134.53	2A	na
4	2A	1039232s	298.13	2A	na		4	2A	1265424p	277.33				4	2A	1072955s	137.85
4	2A	1149238s	300.3				4	2A	1112343p	279.64				4	2A	1144173p	143.55
4	2A	1052193p	300.3				4	2A	1267784p	281.96				4	2A	2256769p	143.55	2A	na
4	2A	998851s	301.97	2A	na		4	2A	1089786s	284.2	7B	na		4	2A	1020719s	143.55	1A	na
4	2A	1159200s	306.41	2A	2A_28		4	2A	1218372p	285.69				4	2A	1122854p	143.55
4	2A	1113293p	312.06	2A	na		4	2A	1066209p	286.47				4	2A	990178s	143.55
4	2A	981946s	312.89				4	2A	1205637p	288.01				4	2A	1228143p	143.55
4	2A	1149490s	315.16	2B	na		4	2A	1031381p	288.77				4	2A	1063031s	145.1
4	2A	1072955s	316.66				4	2A	1017074p	288.77				4	2A	1201176s	152.19
4	2A	1254329p	349.49	2A	na		4	2A	1119713s	288.77				4	2A	2322321p	155.61
4	2A	1214885s	364.04				4	2A	988980s	288.77				4	2A	1235569ds	155.61
4	2A	3022890p	374.22				4	2A	1020490s	288.77				4	2A	1235569cs	155.61
4	2A	3022804p	374.22				4	2A	1116192p	288.77				4	2A	1060708s	158.52	2A	2A_28
4	2A	1125433p	374.98				4	2A	1128886p	288.77				4	2A	1696617s	163.72
4	2A	1084265p	375.73	2A	na		4	2A	100008146p	288.77				4	2A	979169s	165.91
4	2A	1144426p	375.73				4	2A	3022804p	288.77				4	2A	1075950s	166.99
4	2A	1127593p	375.73				4	2A	100017309p	291.16				4	2A	1233034p	168.52
4	2A	3022789p	375.73				4	2A	1091536p	291.96				4	2A	3064710s	168.52	2A	na
4	2A	3222158p	375.73				4	2A	2251299p	291.96				4	2A	1241825p	168.52
4	2A	1212382p	375.73				4	2A	2302327p	294.31	2A	na		4	2A	1080871s	168.52
4	2A	1087907p	375.73				4	2A	1144426p	295.83				4	2A	3025579p	169.31
4	2A	1118575s	375.73				4	2A	100002898p	296.57				4	2A	1083971s	169.31	2A	na
4	2A	3022436p	375.73				4	2A	1231133p	301.16				4	2A	984032p	169.31
4	2A	3026032p	375.73				4	2A	1243893p	305.1				4	2A	991737s	169.31	2A	na
4	2A	1108319p	375.73				4	2A	3027490p	305.88				4	2A	1111278p	170.87
4	2A	100008146p	375.73				4	2A	2303354p	305.88				4	2A	1021101s	173.21	2A	na
4	2A	1128886p	375.73				4	2A	1087907p	305.88				4	2A	3222515p	175.62
4	2A	1094463p	375.73				4	2A	1232836s	308.87	2A	na		4	2A	100008442p	175.62
4	2A	1232836s	375.73	2A	na		4	2A	1099706p	308.87				4	2A	1126800p	175.62
4	2A	1203500p	375.73				4	2A	3022789p	309.68				4	2A	1236647p	175.62
4	2A	1099706p	375.73				4	2A	3222158p	311.36				4	2A	2303431p	175.62
4	2A	1092415p	375.73				4	2A	3022436p	312.23				4	2A	1021818s	175.62
4	2A	100001770p	375.73				4	2A	1108319p	313.87				4	2A	1100631s	178.35	2A	na
4	2A	1020490s	375.73				4	2A	1138728p	313.87				4	2A	2257109s	183.51
4	2A	1116192p	375.73				4	2A	3028125p	313.87				4	2A	2288883p	186.67	2A	na
4	2A	1233149p	375.73				4	2A	1093452p	315.53				4	2A	100002115p	186.67
4	2A	1159460p	375.73				4	2A	1052116p	316.43				4	2A	1135504p	186.67
4	2A	988980s	375.73				4	2A	1091838p	316.43				4	2A	1122255p	186.67	2A	na
4	2A	1067630p	430.06				4	2A	1214885s	321.58				4	2A	2278113p	186.67	2A	2A_23
4	2A	1205637p	430.82				4	2A	1088624s	331.93	2A	na		4	2A	1165987p	186.67
4	2A	1079550p	431.55				4	2A	1254329p	341.81	2A	na		4	2A	989588p	186.67
4	2A	1030541p	431.55				4	2A	1056176p	343.42				4	2A	100016574p	186.67
4	2A	1216244p	432.97				4	2A	1089401s	352.19				4	2A	1071931s	192.62	2A	na
4	2A	1202601p	435.88				4	2A	1108214p	359.12				4	2A	1077356s	197.79
4	2A	2305101p	436.63				4	2A	1023266s	403.36				4	2A	1242794p	199.2
5	2B	1359239p	0				4	2A	996542p	405.97	2A	na		4	2A	1091741s	202.78
5	2B	1202334p	5.16				5	2B	1278278s	0				4	2A	1028748s	211.8
5	2B	100006568p	5.16				5	2B	1068772p	1.78				4	2A	2258407s	237.95
5	2B	1060080s	5.16				5	2B	100004002p	1.78				4	2A	1003845s	244.66	2A	2A_232
5	2B	2281480p	5.16				5	2B	1066723p	1.78	2B	2B_5		4	2A	1144438p	247.24
5	2B	1216902p	5.16				5	2B	1101660p	1.78				4	2A	1030525p	253.57
5	2B	2275398p	5.16				5	2B	1241375p	1.78				4	2A	1042669s	254.46
5	2B	1240507p	5.16				5	2B	1045248p	1.78				4	2A	2257031s	259.23	2A	na
5	2B	1143449p	5.16				5	2B	100010693p	1.78				4	2A	998286s	263.25
5	2B	3021135p	5.16				5	2B	1216902p	1.78				4	2A	1166096s	289.66	2A	2A_28
5	2B	1125238p	5.16				5	2B	1143449p	4.88				4	2A	1056356s	307.3	2A	2A_46
5	2B	1063204p	5.16	2B	2B_5		5	2B	100001816p	4.88				4	2A	3022076s	314.33	2A	na
5	2B	100002627p	5.16				5	2B	100000217p	4.88				4	2A	1189342p	318.87
5	2B	100000944p	5.16				5	2B	3020404p	4.88				4	2A	100015730p	318.87
5	2B	1027993p	5.16				5	2B	3020742p	4.88				4	2A	1016489s	319.63
5	2B	100016881p	5.16				5	2B	1202334p	4.88				4	2A	1268994p	321.13
5	2B	1138588p	5.16				5	2B	1027993p	4.88				4	2A	1772076p	321.13
5	2B	1210284p	5.16				5	2B	1060080s	4.88				4	2A	1125294s	325.18
5	2B	3023225p	5.16				5	2B	2253600s	4.88				4	2A	2262196s	334.23	2A	na
5	2B	994813s	5.16				5	2B	1106923p	4.88				4	2A	1254421p	341.57
5	2B	1077514p	5.16				5	2B	1131001p	4.88				4	2A	1091012s	343.97
5	2B	1054693p	5.16				5	2B	987584s	4.88				4	2A	2281375s	350.29
5	2B	1105665p	5.16				5	2B	3020369p	4.88				4	2A	1097996s	357
5	2B	2279163p	5.16				5	2B	1081314p	4.88				4	2A	1062678p	357
5	2B	1695389s	5.16				5	2B	1265476p	4.88				4	2A	1089455s	371.69
5	2B	1085281p	5.16	2B	2B_86		5	2B	2267234s	4.88				5	2B	990736s	0
5	2B	1054863p	5.16				5	2B	988401p	4.88				5	2B	1282857p	3.38
5	2B	1093586p	5.16				5	2B	986329s	7.01				5	2B	3023575p	4.18
5	2B	1130816s	6.67				5	2B	100016881p	7.01				5	2B	1164356s	4.18
5	2B	1055088s	28.94				5	2B	3027389p	7.01				5	2B	1258412p	4.18
5	2B	977989s	39.98				5	2B	1203538p	7.01				5	2B	1039974s	4.18	7D	na
5	2B	1117314p	45.78				5	2B	1138588p	7.01				5	2B	1267139p	8.81
5	2B	3022340p	45.78				5	2B	1099028p	7.01				5	2B	1237962p	11.2
5	2B	1108090s	48.15				5	2B	1376927p	7.01				5	2B	1266950p	11.98
5	2B	2277182p	52.15	2B	2B_122		5	2B	1058035p	7.01				5	2B	2256918s	15.66
5	2B	1770008p	52.15				5	2B	1148822p	7.01				5	2B	1141385s	21.31	1B	na
5	2B	1108695p	52.15				5	2B	1210284p	7.01				5	2B	2253072s	36.5	2B	2B_251
5	2B	1164950s	53.82				5	2B	1102075s	7.01				5	2B	1128457p	36.5	2B	na
5	2B	988548s	56.72				5	2B	1139682p	7.01				5	2B	1093912p	36.5
5	2B	1237800s	61.54				5	2B	1224637p	7.01	2B	2B_10		5	2B	100001242p	36.5
5	2B	1209087s	66.36	2B	na		5	2B	1359239p	7.01				5	2B	2282053p	36.5	2B	na
5	2B	1066568s	68.18	2B	2B_134		5	2B	2278322p	7.01	2B	2B_68		5	2B	1862786s	36.5
5	2B	1003288s	72.24	2B	2B_133		5	2B	1203745s	7.71				5	2B	1020123s	36.5
5	2B	1099992p	74.61				5	2B	1112674p	7.71				5	2B	1097543s	36.51	2B	2B_206
5	2B	1179068p	74.61	2B	2B_142		5	2B	1047040s	17.59				5	2B	1090554s	39.04
5	2B	1133102p	75.41				5	2B	2277736p	20.38	2B	na		5	2B	1125215s	41.21
5	2B	1082017s	75.41	2B	2B_141		5	2B	1234707p	21.1				5	2B	1118364p	41.21	2B	na
5	2B	1020912s	77.58				5	2B	1074000s	21.79				5	2B	1101939s	41.21	2B	na
5	2B	988088s	80.48				5	2B	1115962p	21.79				5	2B	1236839p	44.21	2B	na
5	2B	2278762s	86.4	2B	na		5	2B	1035585p	21.79				5	2B	1016062p	44.21
5	2B	100021076p	91.37				5	2B	1035323p	22.5				5	2B	1250890p	44.21
5	2B	1042631s	92.18	2B	2B_143		5	2B	1159534p	23.95				5	2B	1121779p	44.21
5	2B	1863181s	95.84	2B	2B_144		5	2B	1092746p	25.43				5	2B	1254480p	44.21
5	2B	100021422p	97.61				5	2B	1111830p	26.15				5	2B	1270124p	44.21
5	2B	2257507s	97.61	2B	2B_143		5	2B	1130816s	30.28				5	2B	1120696p	45.02
5	2B	1012240s	97.61				5	2B	1695389s	31.84				5	2B	3033839p	45.02
5	2B	1046954s	97.61				5	2B	1054863p	33.43				5	2B	1101902p	45.02
5	2B	1218500p	97.61				5	2B	982207p	34.27				5	2B	3020745p	45.02
5	2B	1109452p	97.61				5	2B	2324269p	34.27				5	2B	1132751s	45.02
5	2B	1075150p	97.61				5	2B	1208730p	34.27				5	2B	1108167p	45.02
5	2B	1105056p	97.61				5	2B	1025958s	42.23				5	2B	1089091s	45.02	2B	na
5	2B	988615p	97.61				5	2B	1055088s	46.68				5	2B	1261343p	45.73
5	2B	1078509s	97.61				5	2B	2303352p	46.68				5	2B	2261229s	46.42	2B	na
5	2B	1091693p	97.61				5	2B	977989s	46.68				5	2B	1091346s	48.96	2B	na
5	2B	1107117s	99.13				5	2B	1043888p	46.68				5	2B	1071842s	50.29	2B	2B_174
5	2B	1089521s	99.48				5	2B	1262248p	46.68				5	2B	2276204s	50.29
5	2B	1000730s	106.27				5	2B	2366453p	46.68				5	2B	991492s	50.29
5	2B	1370946p	108.54				5	2B	988615p	46.68				5	2B	1130396s	50.94
5	2B	1082485s	114.13	2B	na		5	2B	1117897p	46.68				5	2B	1125589p	52.39
5	2B	998462p	115.64				5	2B	2282162p	46.68				5	2B	1096975s	58.1
5	2B	1112747p	115.64				5	2B	1305065p	46.68				5	2B	1298664p	63.67
5	2B	1105119s	119.08				5	2B	1120507p	46.68				5	2B	1063463p	65.13
5	2B	1070077s	122.35				5	2B	1108090s	49.83				5	2B	981569p	65.85
5	2B	1050054s	125.62				5	2B	1081384s	54.69				5	2B	1133385p	66.56
5	2B	1101933s	133.6				5	2B	1105056p	54.69				5	2B	2275201p	67.29
5	2B	3029972s	141.19				5	2B	1103326p	54.69				5	2B	2291119p	68.01
5	2B	2258620s	148.26				5	2B	100007316p	54.69				5	2B	100008506p	70.15
5	2B	2257429s	152.66				5	2B	100006828p	54.69				5	2B	3027890p	70.87
5	2B	1060960s	157.05				5	2B	1099992p	55.51				5	2B	1105352p	70.87	2B	na
5	2B	1023469Bs	159.95				5	2B	1164950s	58.56				5	2B	100001424p	72.3
5	2B	1023469As	159.95				5	2B	1127183s	70.34	2B	na		5	2B	1268305p	74.49
5	2B	3029516p	159.95				5	2B	1133102p	70.34				5	2B	3022411p	74.49
5	2B	1141208s	161.73				5	2B	1126594s	70.34				5	2B	1140050p	74.49
5	2B	100000213p	166.32				5	2B	1082017s	80.37	2B	2B_141		5	2B	1235532p	74.49
5	2B	1020329s	166.32	2A	na		5	2B	1020912s	84.39				5	2B	1249557p	74.49
5	2B	1110244s	166.32				5	2B	988088s	87.67				5	2B	1382918p	74.49
5	2B	1109679p	166.32				5	2B	1078509s	93.24				5	2B	1120608p	74.49
5	2B	1151912p	166.32				5	2B	1046954s	97.98				5	2B	1038535s	75.25	3B	na
5	2B	100010537p	169.64				5	2B	2257507s	99.53	2B	2B_143		5	2B	1228077p	76
5	2B	1140445p	170.48				5	2B	1042631s	102.07	2B	2B_143		5	2B	2275249p	76	2B	2B_172
5	2B	1109977p	170.48				5	2B	1012240s	102.07				5	2B	2275558p	76
5	2B	1073535s	171.16	2B	na		5	2B	3021474p	102.07				5	2B	1142637p	76
5	2B	1254330p	171.16				5	2B	100001015p	102.07				5	2B	1023469cs	77.55
5	2B	1696881s	174.17				5	2B	1370946p	102.07				5	2B	1023469ds	77.55
5	2B	1688191p	177.79				5	2B	1134824p	102.07				5	2B	1060960s	80.58
5	2B	1123619p	204.6				5	2B	1000730s	102.07				5	2B	1112547s	85.38
5	2B	1249557p	206.85				5	2B	1091693p	102.07				5	2B	2258620s	89.39
5	2B	100001242p	206.85				5	2B	1082485s	102.07	2B	na		5	2B	2257429s	92.29
5	2B	1236839p	206.85	2B	na		5	2B	1089521s	103.14				5	2B	1241626p	92.29
5	2B	3021865p	208.29				5	2B	3021372p	103.14				5	2B	1020329s	93.08	2A	na
5	2B	1118364p	209	2B	na		5	2B	1107117s	103.14				5	2B	977285p	93.08
5	2B	1101939s	209	2B	na		5	2B	1228277p	103.14				5	2B	1684926p	93.08
5	2B	2275279p	209	2B	na		5	2B	1863181s	105.93	2B	2B_144		5	2B	100001494p	94.75
5	2B	1103833s	209	2B	na		5	2B	1130392s	116.69	2B	na		5	2B	1228755p	95.58
5	2B	1160435p	211.08	2B	na		5	2B	1123777p	123.45				5	2B	1234249p	97.22
5	2B	1090554s	213.79				5	2B	979870p	123.45				5	2B	1863166p	98.03
5	2B	1020123s	215.65				5	2B	1232931p	123.45				5	2B	1268116p	98.86
5	2B	2303937p	215.65				5	2B	1116423p	123.45	2B	2B_152		5	2B	100022971p	99.71
5	2B	1093912p	215.65				5	2B	1108117p	123.45				5	2B	100017561p	99.71
5	2B	1118518p	219.1				5	2B	3020978p	123.45				5	2B	1128195s	102.23
5	2B	2282053p	220.46	2B	na		5	2B	1128195s	126.34				5	2B	1110032p	102.23
5	2B	1265082p	220.46				5	2B	1072425p	128.27	2B	na		5	2B	100002399p	102.23
5	2B	1104831p	220.46				5	2B	2257429s	128.27				5	2B	1142216p	102.23
5	2B	1128457p	220.46	2B	na		5	2B	2258620s	133.42				5	2B	1108117p	102.23
5	2B	2253072Bs	220.46	2B	251		5	2B	1684926p	137.36				5	2B	1053924p	102.23	2B	na
5	2B	2253072As	223.43	2B	251		5	2B	1112747p	137.36				5	2B	1105119s	103.89
5	2B	1127332p	227.6				5	2B	1023469ds	137.36				5	2B	1112747p	109.65
5	2B	1232229p	230.37				5	2B	1023469cs	137.36				5	2B	1091693p	109.65
5	2B	1267183p	230.37				5	2B	1110032p	141.83				5	2B	1000730s	109.65
5	2B	2259825s	230.37	3B	na		5	2B	1112547s	144.66				5	2B	1370946p	116.19
5	2B	2255666p	235.38				5	2B	977285p	144.66				5	2B	3024538p	119.29
5	2B	1057585s	238.25	2A	2B_257		5	2B	1060960s	144.67				5	2B	1105054p	121.69
5	2B	1024245s	243.18				5	2B	3022725p	144.67				5	2B	1115511p	122.5	2B	na
5	2B	2280061p	245.66				5	2B	1105119s	148.41				5	2B	1130392s	129.98	2B	na
5	2B	1107510p	246.44				5	2B	100000213p	152.13				5	2B	1102098p	136.37
5	2B	1132769p	247.22				5	2B	1241626p	152.13				5	2B	1863181s	138.7	2B	2B_144
5	2B	1162977p	248				5	2B	1718791p	152.13				5	2B	1053856p	144.03	2B	2B_146
5	2B	1258412p	248.76				5	2B	1020329s	152.13	2A	na		5	2B	1110224p	145.56	2B	na
5	2B	1130287s	250.3				5	2B	3029516p	152.13				5	2B	1107117s	145.56
5	2B	1218481p	250.3				5	2B	2275558p	152.13				5	2B	1089521s	147.38
5	2B	1106577p	251.09				5	2B	1695511p	152.13				5	2B	1082485s	148.82	2B	na
5	2B	1108444p	253.47	2B	2B_260		5	2B	1038535s	152.13	3B	na		5	2B	1228277p	150.37
5	2B	1239329p	256.65				5	2B	1117435p	152.13	2B	2B_172		5	2B	979870p	150.37
5	2B	1023925s	312.37	2B	na		5	2B	1071842s	152.13	2B	2B_174		5	2B	3021474p	152.88
6	2D	981246s	0	2D	na		5	2B	1090391p	152.13				5	2B	1012240s	152.88
6	2D	3031780p	55.85				5	2B	1132751s	152.13				5	2B	1046954s	152.88
6	2D	3021805p	56.6				5	2B	991492s	152.13				5	2B	100027062p	156.85
6	2D	1234704s	63.41	2D	na		5	2B	1130396s	152.13				5	2B	2257507s	159.11	2B	2B_143
6	2D	1049781s	127.13	2D	na		5	2B	2261229s	153.21	2B	na		5	2B	1078509s	163.31
6	2D	1202998s	134.83				5	2B	1089091s	155.77	2B	na		5	2B	1042631s	165.43	2B	2B_143
6	2D	100000588p	181.89				5	2B	1110546p	157.74	2B	na		5	2B	988088s	167.6
6	2D	1382076p	189.12				5	2B	1096975s	164.04				5	2B	1020912s	171.62
6	2D	3028781p	190.59				5	2B	1298664p	169.66				5	2B	1082017s	174.17	2B	2B_141
6	2D	1150051p	191.41				5	2B	981569p	173.33				5	2B	1132394p	178.72
6	2D	1100572p	192.2	2D	na		5	2B	1125215s	180.1				5	2B	1126594s	178.72
6	2D	1115841p	195.07	2D	na		5	2B	1097543s	180.82	2B	2B_206		5	2B	1108695p	186.61
6	2D	100000456p	197.32				5	2B	1090554s	184.84				5	2B	1164950s	186.61
6	2D	100026954p	211.98				5	2B	1101902p	188.29				5	2B	1081384s	197.23
6	2D	1244851p	213.6	2D	2D_21		5	2B	2278895p	189.16				5	2B	1108090s	197.23
6	2D	1090178p	221.26				5	2B	1254480p	189.16				5	2B	3034484p	201.54
6	2D	1066423s	226.67	2B	na		5	2B	1120696p	189.16				5	2B	1105056p	203.03
6	2D	1228236p	229.79				5	2B	3021865p	189.16				5	2B	1117314p	204.5
6	2D	1228325p	230.6				5	2B	1101939s	189.9	2B	na		5	2B	1770008p	204.5
6	2D	979604s	258.35				5	2B	100001242p	194.83				5	2B	1723880p	204.5
6	2D	1118009p	263.57				5	2B	1121779p	196.5				5	2B	1055088s	209.58
6	2D	1056959s	269.01	2D	na		5	2B	1016062p	198.2				5	2B	1025958s	211.74
6	2D	1088416s	275.67				5	2B	1020123s	198.2				5	2B	1208730p	213.2
6	2D	2243425p	282.23	2D	na		5	2B	1270124p	198.2				5	2B	2303352p	213.2
6	2D	1216036p	282.23				5	2B	1235532p	200.96				5	2B	2366453p	213.2
6	2D	1122278p	282.23				5	2B	3021536p	219.04				5	2B	1092575p	213.2	2B	2B_111
6	2D	1201940s	290.84				5	2B	2253072s	221.38	2B	2B_251		5	2B	977989s	213.2
6	2D	100007817p	295.7				5	2B	1862786s	224.12				5	2B	994059p	213.2
6	2D	100022526p	295.7				5	2B	1022883p	224.12				5	2B	100009196p	215.46
6	2D	1091926s	297.97	2D	na		5	2B	3021797p	224.12				5	2B	1208731p	215.46
6	2D	2370501p	300.23				5	2B	1073023p	224.87				5	2B	1695389s	215.46
6	2D	2245955s	303.18				5	2B	1228032p	225.64				5	2B	100003387p	215.46
6	2D	1299246p	306.61				5	2B	1233579p	226.39				5	2B	1016245p	215.46
6	2D	1115887s	309.96				5	2B	2266760p	226.39				5	2B	1130816s	215.46
6	2D	1121618p	311.7				5	2B	1132769p	226.39				5	2B	1118110p	215.46
6	2D	983228s	315.88	2D	na		5	2B	1073676p	226.39				5	2B	2291176p	216.24
6	2D	1002891s	321.45				5	2B	1106577p	226.39				5	2B	1030465p	217
6	2D	1696033s	323.98	2D	2D_19		5	2B	1111056p	226.39				5	2B	3033826p	217.73
6	2D	1023613p	326.82				5	2B	1265082p	226.39				5	2B	1054863p	218.46
6	2D	1211876p	326.82				5	2B	1218076p	226.39				5	2B	1085281p	218.46	2B	2B_86
6	2D	1099654p	326.82				5	2B	1239329p	226.39				5	2B	2256950s	218.46	2B	2B_89
6	2D	1119207p	326.82				5	2B	1122412p	226.39				5	2B	1074000s	223.81
6	2D	2248687p	327.55				5	2B	1130287s	226.39				5	2B	1047040s	225.94
6	2D	1268904p	327.55				5	2B	2280358p	228.58				5	2B	1073153p	229.85	2B	na
6	2D	990981p	327.55				5	2B	1074207p	229.3				5	2B	1035336p	231.39
6	2D	1257225p	330.8				5	2B	1771448p	230.02				5	2B	1047837p	231.39
6	2D	1024850s	336.49				5	2B	3033964p	230.02				5	2B	3027389p	237.61
6	2D	1064890s	348.44	2D	na		5	2B	1114240p	230.02				5	2B	1122661p	238.41
7	3A	1061804s	0				5	2B	1241244p	230.8				5	2B	1278278s	246.72
7	3A	1100164p	0.78				5	2B	1109746p	230.8	2B	na		5	2B	1203745s	252.75
7	3A	Xgpw7080	0.78				5	2B	1683983p	230.8				5	2B	1102075s	260.73
7	3A	1156116p	0.78				5	2B	1265833p	230.8				5	2B	2253600s	264.34
7	3A	1099781p	0.78				5	2B	1259171p	230.8				5	2B	2267234s	264.34
7	3A	1094621p	0.78				5	2B	1267139p	231.56				5	2B	3022023p	264.34
7	3A	2321434p	0.78				5	2B	100016230p	231.56				5	2B	986329s	264.34
7	3A	1267076p	0.78	3A	na		5	2B	1265450p	231.56				5	2B	1134159s	269.13
7	3A	1139347p	0.78				5	2B	1162977p	231.56				5	2B	1139682p	273.92
7	3A	1175283p	0.78	3A	3A_11		5	2B	1164356s	231.56				5	2B	100000944p	273.92
7	3A	1125929p	0.78				5	2B	3023575p	231.56				5	2B	100016881p	274.65
7	3A	995853p	0.78				5	2B	2280061p	231.56				5	2B	100006568p	274.65
7	3A	1112725p	0.78				5	2B	3021088p	231.56				5	2B	1216902p	274.65
7	3A	1256467p	0.78				5	2B	990736s	231.56				5	2B	1143449p	275.45
7	3A	1108860p	0.78				6	2D	983794s	0				5	2B	1224637p	275.45	2B	2B_10
7	3A	1265963p	0.78				6	2D	1022209s	6.69				5	2B	1060080s	275.45
7	3A	1245016p	0.78				6	2D	1117920s	10.08				5	2B	1081314p	279.49
7	3A	3222425s	0.78				6	2D	100006784p	13.76				5	2B	1066723p	280.27	2B	2B_5
7	3A	1114649s	0.78				6	2D	1242246s	16.6				5	2B	1063204p	280.27	2B	2B_5
7	3A	3024623p	0.78				6	2D	1105493s	18.55				5	2B	1220732p	281.85
7	3A	1120838p	0.78				6	2D	1220227s	24.36				5	2B	1203538p	283.42
7	3A	2262565p	0.78				6	2D	1019213s	24.36				5	2B	987584s	288.82
7	3A	1068035p	0.78				6	2D	1117705s	24.36				5	2B	1119156s	293.65
7	3A	1236041p	0.78				6	2D	1064890s	85.64	2D	na		6	2D	1049781s	0	2D	na
7	3A	1190543p	0.78	3A	3A_10		6	2D	1024850s	96.76				6	2D	1202998s	2.17
7	3A	1114413p	0.78				6	2D	1717869p	98.32				6	2D	1105493s	59.75
7	3A	1122849p	0.78				6	2D	1260770p	98.32				6	2D	1242246s	63.12
7	3A	1111590p	0.78				6	2D	1279924p	99.87				6	2D	1117920s	66.02
7	3A	1684036p	0.78				6	2D	1099654p	99.87				6	2D	1022209s	69.5
7	3A	1070680p	0.78				6	2D	1114735p	99.87				6	2D	1220227s	74.34
7	3A	1080400s	0.78				6	2D	2292725p	104.03				6	2D	1117705s	80.22
7	3A	1235733p	0.78	3A	3A_11		6	2D	2243425p	108.19	2D	na		6	2D	1019213s	80.22
7	3A	1090511s	0.78				6	2D	1249753p	152.42				6	2D	983794s	80.22
7	3A	1206733p	0.78				6	2D	1049781s	152.42	2D	na		6	2D	1032272p	82.9
7	3A	1139244p	0.78				6	2D	1202998s	152.42				6	2D	997109p	84.68
7	3A	1105515p	0.78				6	2D	1024904p	157.07				6	2D	1150051p	133.66
7	3A	1861392p	0.78				6	2D	100025178p	166.21				6	2D	3028781p	140.03
7	3A	1093199s	2.38				7	3A	2276138s	0				6	2D	1244851p	164.82	2D	2D_21
7	3A	1108610p	2.38	3A	3A_10		7	3A	Xgpw7080	7.94				6	2D	1228325p	166.45
7	3A	979858p	2.38				7	3A	1127716p	7.94				6	2D	1066423s	172.44	2B	na
7	3A	1089472s	6.3				7	3A	1093199s	7.94				6	2D	1090178p	177.8
7	3A	1025647s	10.31				7	3A	1140071p	12.51				6	2D	1211876p	197.86
7	3A	1862599s	13.95				7	3A	977565p	13.3	3A	na		6	2D	989465p	197.86
7	3A	980051s	24.14	3A	na		7	3A	100010470p	14.06				6	2D	100025813p	197.86
7	3A	3022318p	40.37				7	3A	1090511s	16.25				6	2D	1099654p	197.86
7	3A	1087677p	41.11				7	3A	1080400s	18.42				6	2D	1114735p	197.86
7	3A	1112192s	41.12				7	3A	1070680p	19.16				6	2D	990981p	197.86
7	3A	3024251p	44.64				7	3A	1121595s	19.16				6	2D	1260770p	197.86
7	3A	1862879p	44.64				7	3A	1245016p	19.16				6	2D	1024850s	200.15
7	3A	989186p	44.64	3A	3A_51		7	3A	1125929p	20.68				6	2D	1266681p	201.67
7	3A	1101734p	44.64				7	3A	1235733p	20.68	3A	3A_11		6	2D	1064890as	206.86	2D	na
7	3A	1205150p	44.64	3A	na		7	3A	1139347p	20.68				6	2D	1113129p	209.3	2D	na
7	3A	1025484s	44.64				7	3A	1061804s	22.15				6	2D	100000120p	209.3
7	3A	1078217s	48.19				7	3A	1100164p	23.01				6	2D	1104800p	209.3
7	3A	1009234s	53				7	3A	979858p	23.01				7	3A	1696974p	0
7	3A	3022738p	53				7	3A	1862599s	23.01				7	3A	2276138s	2.45
7	3A	1118490p	53				7	3A	1241487p	28.05				7	3A	1080400s	5.39
7	3A	1061645s	57.55				7	3A	989186p	28.05	3A	3A_51		7	3A	1237100p	5.39
7	3A	2261258s	63.46				7	3A	100004247p	28.05				7	3A	1090511s	5.39
7	3A	1373452p	68.45				7	3A	3024670p	28.05				7	3A	1070680p	5.39
7	3A	2254081s	72.1	3A	3A_132		7	3A	1101734p	28.05				7	3A	1093199s	5.39
7	3A	1863851s	74.64				7	3A	996159p	28.05				7	3A	1206733p	5.39
7	3A	1078948s	77.17				7	3A	1093344s	29.47	3A	na		7	3A	1108008p	5.39
7	3A	1093344s	80.82	3A	na		7	3A	1078948s	32.37				7	3A	1190543p	5.39	3A	3A_10
7	3A	2276155s	89.13	3A	na		7	3A	2254081s	36.01	3A	3A_132		7	3A	1236041p	5.39
7	3A	1111548p	89.13				7	3A	1863851s	37.09				7	3A	995853p	5.39
7	3A	2318709p	89.13				7	3A	1865001p	37.09				7	3A	1083073p	8.69
7	3A	1104125p	89.13				7	3A	1118490p	37.09				7	3A	1106446p	11.91
7	3A	2276088p	89.13				7	3A	1061645s	37.9				7	3A	3028241p	15.2
7	3A	1047871p	89.13	3A	na		7	3A	1135262p	40.19				7	3A	2321434p	15.2
7	3A	1159169p	89.13				7	3A	1205150p	40.96	3A	na		7	3A	1265963p	15.2
7	3A	1115339s	92.34				7	3A	3222329p	40.96				7	3A	1114413p	15.2
7	3A	1131114p	93.16				7	3A	1059948s	40.96				7	3A	1269463p	15.2
7	3A	1254467s	94.72				7	3A	1276037p	45.73				7	3A	Xgpw7080	15.2
7	3A	1053840s	100.63				7	3A	1104125p	45.73				7	3A	1111424p	15.2	3A	na
7	3A	983370s	107.3				7	3A	1098480s	51.4				7	3A	1245016p	15.2
7	3A	1068273s	111.69				7	3A	1150427p	54.48				7	3A	981733p	18.33
7	3A	3064937s	114.96				7	3A	1119314p	54.48				7	3A	1061804s	21.25
7	3A	2258307p	118.09				7	3A	100001097p	54.48				7	3A	1139347p	24.19
7	3A	1245893s	122.72				7	3A	1058280p	54.48				7	3A	1100164p	24.19
7	3A	1092129s	127.15				7	3A	1254451p	54.48				7	3A	1862599s	30.68
7	3A	2322673p	127.15				7	3A	1047871p	54.48	3A	na		7	3A	1025647s	32.86
7	3A	1120940s	127.15				7	3A	1228184s	54.48				7	3A	1089472s	34.3
7	3A	980982s	137.69				7	3A	1218674p	54.48				7	3A	980051s	39.8	3A	na
7	3A	1119800p	137.69				7	3A	1025484s	54.48				7	3A	989186p	51.55	3A	3A_51
7	3A	1126577s	137.69				7	3A	1041530s	57.22				7	3A	1112192s	59.89
7	3A	990692s	145.69				7	3A	1201189s	60.89				7	3A	3022318p	66.34
7	3A	1216643s	152.35				7	3A	1063306s	64.52				7	3A	1233003p	66.34
7	3A	996906s	156.73				7	3A	1252981s	68.9				7	3A	1135262p	83.9
7	3A	1113723p	162.27				7	3A	1078217s	77.15				7	3A	1061645s	83.9
7	3A	1862772s	170.45				7	3A	1267008p	81.25				7	3A	2261258s	91.77
7	3A	1096288p	172.72				7	3A	1091473p	81.25				7	3A	1863851s	96.91
7	3A	1011260s	172.72				7	3A	1093758s	89.65				7	3A	2254081s	99.82	3A	3A_132
7	3A	1722244p	172.72				7	3A	1088864s	92.57				7	3A	1865001p	101.59
7	3A	997396s	172.72				7	3A	1126479s	99.22	3A	3A_132		7	3A	1025484s	101.59
7	3A	1210082s	175.25				7	3A	1027050s	101.02				7	3A	1119314p	101.59
7	3A	100003066p	175.25				7	3A	996906s	118.5				7	3A	1159169p	101.59
7	3A	2261992s	175.25				7	3A	1108205p	125.63				7	3A	996159p	101.59
7	3A	1108205p	175.25				7	3A	1695196s	125.63	3A	na		7	3A	1078948s	105.18
7	3A	2275820s	175.25				7	3A	1237234p	125.63				7	3A	1093344s	108.08	3A	na
7	3A	1085403s	179.27				7	3A	2275820s	125.63				7	3A	2276155s	114.77	3A	na
7	3A	1070416s	181.07				7	3A	1085403s	127.79				7	3A	1009234s	127.22
7	3A	1695196s	182.16	3A	na		7	3A	1070416s	130.33				7	3A	1078217s	137.88
7	3A	989151s	184.34				7	3A	992268p	132.02				7	3A	2277014s	148.34
7	3A	2323639p	184.34				7	3A	1862772s	132.02				7	3A	1220874s	157.11
7	3A	2255490s	184.34	3B	na		7	3A	2253031p	132.78				7	3A	1357221s	167.57
7	3A	1007203s	190.59				7	3A	1011260s	132.78				7	3A	1115339s	176.86
7	3A	1032385s	205.97	3A	na		7	3A	1076175p	132.78				7	3A	1254467s	178.66
7	3A	1241567s	220.41				7	3A	1233553p	132.78				7	3A	1139799s	181.96
7	3A	1001418s	235.73				7	3A	1119800p	133.56				7	3A	1091277s	184.51
7	3A	1212480s	238.62				7	3A	2275253p	133.56				7	3A	1254622s	187.81
7	3A	999051s	246.48				7	3A	1052021s	133.56	3A	3A_140		7	3A	1063306s	192.23
7	3A	1036835s	249.38				7	3A	1103494s	135.73				7	3A	1064553s	225.69
7	3A	2256563s	258.03				7	3A	1091851s	140.13				7	3A	1082841s	232.06
7	3A	1033170s	261.67				7	3A	1217329s	147.68				7	3A	996906s	239.4
7	3A	100000689p	262.65				7	3A	1119611p	175.4				7	3A	990692s	248.77
7	3A	1138471s	262.65				7	3A	993294p	175.4				7	3A	1119800p	251.98
7	3A	1208054p	272.14				7	3A	985381s	175.4	3A	3A_191		7	3A	1076175p	251.98
7	3A	1101674p	272.14				7	3A	982276s	180.56	3A	na		7	3A	2323639p	251.98
7	3A	1280354p	272.14				7	3A	1049191p	184.29				7	3A	1695196s	251.98	3A	na
7	3A	1106616p	272.14				7	3A	1262637p	184.29				7	3A	2275820s	254.15
7	3A	1009485s	275.01				7	3A	1103482p	184.29				7	3A	1085403s	256.32
7	3A	1288694p	278.76	3A	na		7	3A	1265573p	184.29				7	3A	1011260s	259.06
7	3A	1095692p	278.76				7	3A	999051s	186.76				7	3A	1237234p	261.29
7	3A	1378303p	278.76	3A	na		7	3A	1036835s	190.04				7	3A	1070416s	261.29
7	3A	1123677p	278.76				7	3A	1184815p	190.04				7	3A	992268p	261.29
8	3B	Xgpw8020	0				7	3A	1123677p	190.04				7	3A	1320631s	261.29	3A	na
8	3B	1061426s	9.97	3B	na		7	3A	1021077p	190.96				7	3A	1078744p	261.29
8	3B	1105629p	11.73				7	3A	980227p	192.78				7	3A	2258990s	263.22	3A	na
8	3B	3029878p	11.73				7	3A	1378303p	192.78	3A	na		7	3A	1052021s	273.28	3A	3A_140
8	3B	100002000p	11.73				7	3A	1092752s	192.78				7	3A	1103494s	275.85
8	3B	1722808p	11.73				7	3A	100001042p	192.78	3A	na		7	3A	1091851s	279.17
8	3B	1269125p	11.73				7	3A	980924s	192.78				7	3A	1217329s	285.5
8	3B	2277314p	11.73	3B	na		7	3A	1259138p	192.78	3A	na		7	3A	2257587s	294.83
8	3B	3023426p	11.73				7	3A	2278055p	193.48				7	3A	1252656p	325.47
8	3B	1104936p	11.73				7	3A	1388809p	194.92				7	3A	100000080p	326.33
8	3B	1231488p	11.73				7	3A	1201267s	195.59				7	3A	985381s	330.33	3A	3A_191
8	3B	100003217p	11.73				7	3A	1031372s	196.86				7	3A	982276s	335.49	3A	na
8	3B	3027969p	11.73				7	3A	1278282p	197.53	3A	na		7	3A	1075069p	344.26
8	3B	1239212p	11.73				7	3A	1026080p	197.53				7	3A	100006158p	345.92
8	3B	1307563p	11.73				7	3A	2256563s	197.53				7	3A	1088375p	346.76
8	3B	1018390p	11.73				7	3A	1033170s	199.71				7	3A	1104317s	346.76
8	3B	1150463p	11.73				7	3A	1211713p	202.97				7	3A	1279987p	356.56
8	3B	1130043p	11.73	3B	na		7	3A	3024785p	202.97				7	3A	984921s	358.73
8	3B	3021905p	11.73				7	3A	3021413p	202.97				7	3A	999051s	362.16
8	3B	3034416p	11.73				7	3A	100006158p	205.9				7	3A	1036835s	365.43
8	3B	1372176p	11.73				7	3A	1104317s	207.36				7	3A	100018053p	367.09
8	3B	998573p	11.73				7	3A	1279987p	207.36				7	3A	1102287s	374.32
8	3B	3022724p	11.73	3B	na		7	3A	984921s	208.09				7	3A	2256563s	381.39
8	3B	1217990s	12.64	3B	3B_1		7	3A	1102287s	212.6				7	3A	1033170s	384.66
8	3B	1148843p	13.55	3B	3B_0		8	3B	Xgwm533	0				7	3A	100001042p	396.82	3A	na
8	3B	1119281p	13.55	3B	3B_0		8	3B	Xgpw8020	28.74				7	3A	1123677p	411.33
8	3B	1211784s	15.27	3B	na		8	3B	Xwmc754	59.77				7	3A	1101674p	412.17
8	3B	2300689p	15.27				8	3B	100010213p	72.74				7	3A	1021077p	412.97
8	3B	Xgwm533	15.27				8	3B	1087668p	72.74				8	3B	1140438p	0	3B	na
8	3B	1161043p	15.27				8	3B	2303537p	72.74				8	3B	Xgwm533	9
8	3B	990937s	15.27	3B	na		8	3B	100002991p	72.74				8	3B	1765052p	12.76
8	3B	100012699p	15.27				8	3B	998652s	72.74	3B	3B_59		8	3B	1269125p	12.76
8	3B	1106533s	15.27	3B	na		8	3B	1006057p	75.78				8	3B	2267294s	12.76
8	3B	1218388s	18.94	3B	na		8	3B	1010886p	75.78				8	3B	3023426p	12.76
8	3B	Xgwm389	25.1				8	3B	100005194p	75.78				8	3B	998573p	13.55
8	3B	1389125p	34.09	3B	na		8	3B	100004313p	76.55				8	3B	100008403p	13.55
8	3B	1244651s	57.41	3B	na		8	3B	1127409s	78.11				8	3B	1233241p	14.33
8	3B	1109710s	61.51				8	3B	1178540p	79.68				8	3B	1150463p	15.16
8	3B	998652s	65.17	3B	3B_59		8	3B	3023098p	79.68				8	3B	3021905p	16.79
8	3B	1694666s	71.9	3B	3B_77		8	3B	100024101p	79.68				8	3B	100002242p	17.57
8	3B	1073771s	73.72	3B	na		8	3B	1864555s	85.06	3B	na		8	3B	1035021p	19.94
8	3B	1178540p	77.53				8	3B	3021187p	85.06				8	3B	1106039p	19.94
8	3B	1006051p	77.53				8	3B	1114971p	85.06				8	3B	100001621p	19.94
8	3B	1239416p	77.53				8	3B	100001683p	85.06				8	3B	Xgpw8020	19.94
8	3B	1004919s	82.54	3B	3B_87		8	3B	1122986p	85.06				8	3B	2275498p	19.94	3B	na
8	3B	100024101p	83.28				8	3B	1071633s	85.06				8	3B	1694847p	19.94
8	3B	1067398s	83.28	3B	na		8	3B	100007700p	86.63				8	3B	100010213p	20.71
8	3B	1018357s	83.29	3B	na		8	3B	1173207p	86.63				8	3B	2303474p	20.71
8	3B	1071633s	84.62				8	3B	1107320p	86.63				8	3B	998652s	22.15	3B	3B_59
8	3B	1114971p	85.32				8	3B	1223908p	86.63				8	3B	1213218p	28.09
8	3B	1104766p	85.32	3B	3B_99		8	3B	1082497p	86.63	3B	3B_97		8	3B	1140921p	34.11
8	3B	1233465p	86.04	3B	3B_99		8	3B	1018357s	87.39	3B	na		8	3B	1102903p	34.11
8	3B	997369p	86.04				8	3B	997369p	87.39				8	3B	3028574p	34.11
8	3B	1106251p	86.04				8	3B	1129667p	87.39				8	3B	1178540p	34.11
8	3B	2255749p	86.04				8	3B	1101758p	87.39				8	3B	1127409s	39.52
8	3B	1202413p	86.04				8	3B	1078043p	87.39				8	3B	1239416p	39.52
8	3B	3027465p	86.04				8	3B	1100940p	87.39				8	3B	1006051p	39.52
8	3B	1047976p	86.04				8	3B	1234494p	88.22				8	3B	1723059p	39.52
8	3B	2254401s	86.04				8	3B	1394187p	89.02				8	3B	1106112p	39.52
8	3B	3064759s	87.84				8	3B	2324834p	89.79	3B	3B_111		8	3B	1071633s	39.52
8	3B	2252619s	92.58	3B	na		8	3B	100003896p	89.79				8	3B	1195784s	42.42
8	3B	1110947s	96.98	3B	na		8	3B	2252619s	93.43	3B	na		8	3B	3029380p	42.42
8	3B	1269558p	98.46				8	3B	989764p	93.43				8	3B	1140685p	43.1
8	3B	2275974p	98.46				8	3B	1218361p	93.43	3B	3B_111		8	3B	1018399p	43.1
8	3B	1023375s	98.46	3A	na		8	3B	1123956p	93.43				8	3B	1173207p	43.1
8	3B	1102206p	98.46	3B	na		8	3B	2276608p	93.43				8	3B	1082497p	43.1	3B	3B_97
8	3B	1092815p	98.46	3B	3B_120		8	3B	991453s	96.35				8	3B	3021187p	43.1
8	3B	1392291p	98.46				8	3B	1721633p	100.7				8	3B	1018357s	43.1	3B	na
8	3B	1089859p	98.46				8	3B	1138136p	101.49				8	3B	997369p	43.1
8	3B	1276825s	99.21	3B	3B_120		8	3B	1130416s	101.49				8	3B	100024101p	43.1
8	3B	1129073s	100.66	3B	na		8	3B	1251709p	101.49				8	3B	1078880p	43.1
8	3B	Xbarc68	100.66				8	3B	100010763p	103.07				8	3B	100007700p	43.1
8	3B	1123753s	100.66	3B	na		8	3B	1099470p	103.85				8	3B	1233210p	43.1
8	3B	1070490p	102.79	3B	3B_120		8	3B	1121058p	105.46				8	3B	1104766p	43.1	3B	3B_99
8	3B	1237453p	102.79	3B	na		8	3B	1052877p	105.46				8	3B	1106251p	43.1
8	3B	1074879p	102.79				8	3B	1110947s	105.46	3B	na		8	3B	1223908p	43.1
8	3B	1251709p	102.79				8	3B	1204711p	105.46				8	3B	1241253p	43.1
8	3B	992595p	102.79				8	3B	1278238p	105.46				8	3B	1021742s	43.1
8	3B	1138136p	102.79				8	3B	1248122p	105.46	3B	3B_147		8	3B	2325556p	43.1
8	3B	1209249p	102.79				8	3B	1387401p	105.46				8	3B	989764p	43.84
8	3B	1219436p	103.48				8	3B	996936p	105.46	3B	3B_122		8	3B	1123956p	43.84
8	3B	1239971p	103.48				8	3B	1239971p	105.46				8	3B	2252619s	45.46	3B	na
8	3B	1255886p	103.48	3B	na		8	3B	1388972p	107.88				8	3B	991453s	50.58
8	3B	1267728p	103.48				8	3B	1236684p	110.28	3B	na		8	3B	Xgwm566	57.58
8	3B	1151528p	103.48				8	3B	1023375s	110.28	3A	na		8	3B	1218361p	66.37	3B	3B_111
8	3B	1388972p	103.48				8	3B	1114983p	110.28				8	3B	1100269p	66.37
8	3B	1278238p	104.32				8	3B	1110291p	110.28				8	3B	1387401p	66.37
8	3B	100001044p	106.71				8	3B	1140685p	110.28				8	3B	996936p	66.37	3B	3B_122
8	3B	1218724p	108.26				8	3B	1195784s	114.05				8	3B	1217266p	66.37	3B	3B_111
8	3B	1265471p	109.07				8	3B	3029380p	114.05				8	3B	1209280p	67.73
8	3B	1075600s	109.07				8	3B	1269558p	114.05				8	3B	1202160p	68.41
8	3B	100005176p	109.07				8	3B	1385485p	114.05				8	3B	1100940p	69.12
8	3B	Xgwm285	109.07				8	3B	1101980p	114.05				8	3B	1695918p	69.12
8	3B	2251143s	109.07				8	3B	1133674p	114.05				8	3B	1219999p	69.12
8	3B	1399115p	109.07				8	3B	2276560p	115.57				8	3B	1111752p	71.39
8	3B	1068424s	111.18				8	3B	2288831p	116.36	3B	na		8	3B	3025945p	73.76
8	3B	1020203p	111.89				8	3B	1261515p	116.36				8	3B	2276560p	73.76
8	3B	2291969s	111.89				8	3B	2251143s	116.36				8	3B	1695648p	73.76
8	3B	1203736p	115.81	3B	na		8	3B	100001216p	117.14				8	3B	1239971p	73.76
8	3B	1145707p	115.81				8	3B	991020s	119.5	3B	na		8	3B	1150263p	73.76
8	3B	1073457p	115.81				8	3B	1127030p	119.5				8	3B	1388972p	73.76
8	3B	100001216p	115.81				8	3B	1270653s	122.01	3B	3B_160		8	3B	100000230p	73.76
8	3B	1126258p	115.81	3B	3B_140		8	3B	1028039s	126.17				8	3B	1121058p	73.76
8	3B	1101980p	116.51				8	3B	1267788p	126.17	3B	na		8	3B	1118251p	73.76
8	3B	1150263p	116.51				8	3B	1254739p	126.17				8	3B	100004214p	73.76
8	3B	991020s	116.51	3B	na		8	3B	1138461p	126.17				8	3B	1235007p	74.51
8	3B	1028039s	116.51				8	3B	1003300p	126.17				8	3B	991020s	76.9	3B	na
8	3B	2288831p	116.51	3B	na		8	3B	983461s	126.9				8	3B	2251143s	81
8	3B	1111752p	116.51				8	3B	1023772s	127.61	3B	3B_167		8	3B	Xgwm285	82.37
8	3B	1202957p	116.51	3B	3B_153		8	3B	1057295p	127.61				8	3B	1278238p	82.37
8	3B	1062564p	116.51				8	3B	1053349s	130.32	3B	3B_163		8	3B	1248122p	82.37	3B	3B_147
8	3B	100004129p	116.51				8	3B	2256230p	134.88				8	3B	1127030p	82.37
8	3B	1270653s	118.63	3B	3B_160		8	3B	1150252p	134.88	3B	na		8	3B	100004129p	82.37
8	3B	1096628p	122.98				8	3B	1320199p	134.88	3B	na		8	3B	1270653s	82.37	3B	3B_160
8	3B	1053349s	123.7	3B	3B_163		8	3B	1105896s	134.88				8	3B	1151528p	83.16
8	3B	1003300p	127.85				8	3B	993393p	134.88				8	3B	100005176p	83.16
8	3B	1023772s	127.85	3B	3B_167		8	3B	1254920p	134.88				8	3B	1321282p	83.16	3B	3B_170
8	3B	993393p	128.53				8	3B	1121119p	134.88	3B	3B_175		8	3B	1105896s	83.16
8	3B	983461s	129.21				8	3B	100004335p	134.88				8	3B	1203736p	83.16	3B	na
8	3B	1254739p	133.36				8	3B	1318785p	134.88	3B	na		8	3B	1088916p	83.16
8	3B	1105896s	133.36				8	3B	1129696p	134.88	3B	3B_181		8	3B	2256230p	83.16
8	3B	1127513p	133.36				8	3B	2291969s	134.88				8	3B	1053349s	83.16	3B	3B_163
8	3B	1053632s	137.23	3B	3B_171		8	3B	1088625s	140.18				8	3B	1318785p	83.16	3B	na
8	3B	1234572p	139.58				8	3B	1068424s	143.08				8	3B	1023772s	83.16	3B	3B_167
8	3B	1096997s	143.98				8	3B	1053632s	146.73	3B	3B_171		8	3B	1003300p	83.16
8	3B	1121119p	148.33	3B	3B_175		8	3B	1050579s	150.75	3B	na		8	3B	983461s	84.72
8	3B	1696024p	149.08	3B	3B_175		8	3B	1096997s	156.37				8	3B	1057295p	85.48
8	3B	1050579s	150.52	3B	na		8	3B	1076971s	160.07	3B	3B_173		8	3B	1255886p	85.48	3B	na
8	3B	1076971s	153.42	3B	3B_173		8	3B	100006700p	162.64				8	3B	100004335p	85.48
8	3B	1083182s	157.82	3B	3B_175		8	3B	100022377p	162.64				8	3B	1028039s	85.48
8	3B	2279707s	163.36	3B	na		8	3B	2275153p	163.46				8	3B	1133674p	85.48
8	3B	1088625s	165.53				8	3B	1120636p	182.29				8	3B	1254739p	85.48
8	3B	1320199p	168.57	3B	na		8	3B	1123565p	183.96	3B	3B_210		8	3B	2358107p	85.48
8	3B	1117472p	170.23	3B	3B_178		8	3B	1237257p	183.96				8	3B	1235235p	85.48
8	3B	100022377p	174.36				8	3B	1022539s	183.96				8	3B	2290040p	85.48
8	3B	2275153p	174.36				8	3B	1090023s	183.96				8	3B	2279707s	86.95	3B	na
8	3B	1263597p	180.43				9	3B2	1105063p	0				8	3B	1088625s	89.11
9	3B2	100004880p	0				9	3B2	1126814p	3.06	3B	3B_289		8	3B	100001940p	90.73
9	3B2	100018906p	3.84				9	3B2	1128015p	9.21				8	3B	1254920p	90.73
9	3B2	1265238p	3.84	3B	3B_222		9	3B2	977873p	13.13				8	3B	1076971s	90.73	3B	3B_173
9	3B2	1239839s	38.43				9	3B2	1266911p	17.19				8	3B	100006700p	90.73
9	3B2	1862496p	45.13				9	3B2	1103956p	17.19				8	3B	1050579s	90.73	3B	na
9	3B2	1114554p	48.58	3B	na		9	3B2	1121426p	17.19				8	3B	1234572p	90.73
9	3B2	1121426p	48.58				9	3B2	1120408p	17.19	3B	na		8	3B	1053632s	90.73	3B	3B_171
9	3B2	1146041s	48.58				9	3B2	1118678p	17.19				8	3B	1127513p	90.73
9	3B2	2260135s	56.21	3B	na		9	3B2	1061159p	17.19				8	3B	1096997s	90.73
9	3B2	991168s	64.6				9	3B2	100025555p	17.19				8	3B	1119285p	93
9	3B2	1128548s	73.03				9	3B2	1228003p	17.19				8	3B	3020661p	93
10	3D	1066962s	0	3D	3D_40		9	3B2	989416s	17.19				8	3B	1107685p	93
10	3D	1095501p	34.12	3D	na		9	3B2	1113639p	17.95				8	3B	1083182s	93	3B	3B_175
10	3D	1218844p	37.35				9	3B2	1122019s	17.95				8	3B	1129184s	95.55	3B	na
10	3D	1159198p	37.35				9	3B2	1267392p	21.07				8	3B	1068424s	99.21
10	3D	1164942s	39.7				9	3B2	1131027p	22.61				8	3B	1020203p	99.21
10	3D	100005292p	62.55				9	3B2	1094222p	24.16				8	3B	987344p	99.21	3B	3B_181
10	3D	2260219p	62.55				9	3B2	1384038p	24.16				8	3B	1201025p	99.21
10	3D	1237323p	62.55				9	3B2	1086813p	24.94	3B	3B_297		8	3B	1129696p	99.21	3B	3B_181
10	3D	1217829p	62.55				9	3B2	1270639p	26.5				8	3B	1263597p	99.21
10	3D	2248813s	64.68				10	3D	1234514p	0				8	3B	100022377p	104.81
10	3D	1252700p	64.68				10	3D	2261351p	2.42				8	3B	1090023s	124.46
10	3D	1090667s	64.68				10	3D	996563p	4.73				8	3B	1022539s	126.54
10	3D	1266671p	66.75	3D	na		10	3D	1220860p	4.73				8	3B	1138233p	128.68
10	3D	100003152p	66.75				10	3D	2294341p	5.5				8	3B	1139428p	131.73	3B	3B_213
10	3D	2257776s	66.75				10	3D	1016669p	7.81				9	3B2	1002107p	0
10	3D	2245923p	66.75				10	3D	2246158s	73.62	3D	na		9	3B2	1079687p	0	3B	3B_263
10	3D	1250940p	67.51				10	3D	2257776s	76.52				9	3B2	1109327p	0
10	3D	1128365s	69.66				10	3D	1237323p	77.43				9	3B2	1114554p	3.6	3B	na
10	3D	2246158s	72.96	3D	na		10	3D	100005292p	82.05				9	3B2	3022986p	3.6
11	4A	1078438s	0	4A	4A_277		10	3D	1090667s	87.1				9	3B2	100011823p	3.6
11	4A	2255697s	3.64	4A	na		10	3D	2248813s	90.75				9	3B2	100025555p	3.6
11	4A	1113120p	3.64				10	3D	1700493p	143.79				9	3B2	1384038p	3.6
11	4A	2338540p	3.64				10	3D	1236754p	144.6	3D	na		9	3B2	2299160p	3.6
11	4A	2292371p	3.64				10	3D	1111106p	204.17	3D	na		9	3B2	1111693p	3.6
11	4A	1133019p	3.64				11	4A	1088980s	0				9	3B2	1111697p	3.6
11	4A	1062286p	3.64				11	4A	988493p	0				9	3B2	1007384p	3.6
11	4A	998074p	3.64				11	4A	1218859p	0	4A	4A_282		9	3B2	1035789s	3.6	3B	na
11	4A	1107695p	3.64				11	4A	1103755p	0				9	3B2	1119250p	3.6	3B	na
11	4A	1116398p	3.64				11	4A	1062286p	0				9	3B2	989416s	3.6
11	4A	1241839p	3.64				11	4A	1269866p	0.77				9	3B2	1267392p	3.6
11	4A	1117101p	3.64				11	4A	1859865p	0.77				9	3B2	1129629p	3.6
11	4A	1094599p	4.4				11	4A	977411p	0.77				9	3B2	1228038p	3.6	3B	na
11	4A	1116532p	5.17	4A	na		11	4A	1384960p	0.77				9	3B2	100004013p	3.6
11	4A	1088980s	5.17				11	4A	1107162s	2.4				9	3B2	1120408p	3.6	3B	na
11	4A	2277096p	5.93	4A	na		11	4A	1047130p	2.4				9	3B2	1233950p	3.6
11	4A	1105228p	27.85				11	4A	1127109s	2.4				9	3B2	1270639p	3.6
11	4A	1384960p	27.85				11	4A	981431s	4.94				9	3B2	1235903p	3.6
11	4A	3064580p	27.85	4A	na		11	4A	1036382p	4.94				9	3B2	1267638p	3.6
11	4A	1383578p	27.85				11	4A	1089707p	4.94				9	3B2	1378400p	4.4
11	4A	100000083p	27.85				11	4A	992456s	5.68				9	3B2	1121426p	5.2
11	4A	3024801s	28.6				11	4A	2249547s	23.14	4A	na		10	3D	996563p	0
11	4A	1859865p	29.34				11	4A	2303440p	27.38	4A	na		10	3D	2261351p	0
11	4A	1102109s	31.49				11	4A	1091892s	45.84				11	4A	1865014s	0	6A	na
11	4A	1092357s	46.43				11	4A	1034888s	49.76	4A	na		11	4A	100001378p	8.16	4A	na
11	4A	2257698s	50.07				11	4A	2303239p	49.76				11	4A	2259716s	15.33
11	4A	992456s	65.04				11	4A	2288912p	58.29				11	4A	3030017p	19.98
11	4A	2322968p	72.56				11	4A	2295097p	58.29	4A	na		11	4A	2275668p	19.98
11	4A	1064656s	72.56				11	4A	1048023p	58.29	4A	4A_24		11	4A	1054658s	19.98
11	4A	982084p	74.85				11	4A	1019481p	59.08	6D	4A_24		11	4A	1289256p	23.65
11	4A	1122611p	76.91				11	4A	3030634p	59.08				11	4A	2275334p	26.89
11	4A	2322695p	78.26				11	4A	100002849p	59.08				11	4A	1269633p	26.89
11	4A	2303440p	79.66	4A	na		11	4A	1051662p	59.08				11	4A	1089139s	26.89
11	4A	1060737s	94.27	4A	na		11	4A	100025752p	59.08				11	4A	1236905s	27.56
11	4A	1126674s	102.51				11	4A	1249580p	59.87				11	4A	2290826p	27.56
11	4A	1397352s	105.05				11	4A	3025552p	59.87				11	4A	1082281s	27.56
11	4A	100002849p	123.4				11	4A	2255707s	60.75				11	4A	1088717p	28.37
11	4A	1072050s	125.42				11	4A	100002944s	65.53	4A	na		11	4A	1035902s	28.37
11	4A	977534s	129.44				11	4A	977534s	68.43				11	4A	1043366p	29.12
11	4A	100002944s	132.71	4A	na		11	4A	1072050s	69.51				11	4A	978240s	29.87
11	4A	1239153s	137.48				11	4A	1072419p	69.51				11	4A	1056875s	33.9
11	4A	1056875s	139.28				11	4A	1239153s	69.51				11	4A	1239153s	39.84
11	4A	978240s	142.93				11	4A	1044609p	69.51				11	4A	2255707s	47.86
11	4A	1035902s	145.83				11	4A	1105169p	69.51				11	4A	3025552p	48.76
11	4A	1082281s	149.86				11	4A	1043366p	69.51				11	4A	1130672p	48.76
11	4A	1865014s	156.76	6A	na		11	4A	2277597p	69.51				11	4A	100002849p	49.54
11	4A	3021156p	156.76				11	4A	2254617p	69.51				11	4A	3030634p	49.54
11	4A	2259716s	158.54				11	4A	2331930p	69.51				11	4A	977534s	51.14
11	4A	100001378p	164.73	4A	na		11	4A	1162590p	69.51				11	4A	1072050s	54.04
11	4A	1051662p	164.73				11	4A	2290826p	69.51				11	4A	100002944s	56.97	4A	na
11	4A	1236905s	164.73				11	4A	2275668p	69.51				11	4A	1121936p	56.97
11	4A	1089139s	167.59				11	4A	1054658s	69.51				11	4A	100025752p	56.97
11	4A	1289256p	172.72				11	4A	1089139s	75.84				11	4A	1019481p	59.42	6D	4A_24
11	4A	1054658s	175.65				11	4A	1236905s	75.84				11	4A	2295097p	59.42	4A	na
12	4B	1151429s	0				11	4A	1233145p	75.84				11	4A	1208402p	59.42	4A	4A_24
12	4B	1090994p	69.97	4B	4B_9		11	4A	978240s	76.69				11	4A	1091892s	76.29
12	4B	1021319p	71.45				11	4A	1056875s	78.49				11	4A	1034888s	76.29	4A	na
12	4B	1072525p	72.96				11	4A	1035902s	81.39				11	4A	1237373s	89.15
12	4B	1037256p	73.71				11	4A	1082281s	83.56				11	4A	2249547s	103.07	4A	na
12	4B	100003625p	73.71				11	4A	100003366p	84.41				11	4A	2322968p	112.1
12	4B	977288s	82.41				11	4A	1865014s	84.41	6A	na		11	4A	982084p	112.1
12	4B	1054888s	91.04	4B	4B_62		11	4A	1121288p	84.41				11	4A	1122611p	113.73
12	4B	1160218p	102.82				11	4A	978026p	84.41				11	4A	992456s	126.46
12	4B	1378506p	105.43				11	4A	2259716s	84.41				11	4A	1089707p	126.46
12	4B	1154955p	108.03				12	4B	978137p	0	4B	na		11	4A	1383578p	141.17
12	4B	1724522p	108.03				12	4B	1151429s	0				11	4A	981431s	142.09
12	4B	1128558s	108.84				12	4B	100000542p	0				11	4A	1137959p	143.46
12	4B	1242543p	111.34	4B	4B_40		12	4B	1015283p	1.62				11	4A	100000083p	143.46
12	4B	1254334p	112.22				12	4B	988727p	2.41				11	4A	3064580p	143.46	4A	na
12	4B	1104355p	112.22				12	4B	3022865p	3.21				11	4A	1260759p	143.46	4A	na
12	4B	3024096p	112.22				12	4B	989303s	3.21				11	4A	1112357p	143.46
12	4B	2262825s	121.79				12	4B	1080494p	4.76				11	4A	1127109s	143.46
12	4B	1129588p	128.46				12	4B	1672930p	4.76				11	4A	1036382p	143.46
12	4B	100002570p	128.46				12	4B	1103041p	4.76				11	4A	1107162s	143.46
12	4B	1221215s	131.92				12	4B	992731s	6.36				11	4A	1103755p	154.41
12	4B	1126358s	134.82	4B	4B_11		12	4B	1092216s	21.68				11	4A	1058516p	154.41
12	4B	100000040p	134.82				12	4B	1111564p	25.19				11	4A	1088980s	158.5
12	4B	1128914s	134.82				12	4B	981879p	26.01				12	4B	978137p	0	4B	na
12	4B	1092367p	134.82	4B	4B_14		12	4B	2275784p	26.83	4B	na		12	4B	989303s	2.74
12	4B	1090479s	134.82				12	4B	100004393p	27.64				12	4B	2325393p	10.23
12	4B	1036270s	134.82				12	4B	3034460p	27.64				12	4B	1103041p	10.23
12	4B	1002309s	134.82	4B	4B_14		12	4B	1151382s	29.34				12	4B	992731s	11.64
12	4B	1113986p	135.72				12	4B	2289062s	31.51				12	4B	1092216s	25.01
12	4B	1044062s	136.59	4B	4B_14		12	4B	100000040p	57.86				12	4B	100004393p	33.93
12	4B	1091011s	137.67				12	4B	1160218p	84.91				12	4B	1109458p	33.93
12	4B	1132777s	140.2				12	4B	100004483p	96.31				12	4B	3034460p	34.66
12	4B	1100813p	141.07				12	4B	1054888s	98.62	4B	4B_62		12	4B	2289062s	36.73
12	4B	1089156s	141.07				12	4B	1311182p	101.64				12	4B	1151382s	40.01
12	4B	1056894s	142.51	4B	na		12	4B	2278097p	140.96				12	4B	1129588p	82.27
12	4B	1265672p	142.51				12	4B	1021319p	143.62				12	4B	100000040p	85.32
12	4B	2296804s	142.51				13	4D	982344p	0				12	4B	1377459p	95.47	4B	na
12	4B	1132121p	142.51				13	4D	1101297p	9.22	4D	na		12	4B	1160218p	117.66
12	4B	1862515s	142.51				13	4D	1087865p	73.37				12	4B	1311182p	117.66
12	4B	3024088p	142.51				13	4D	1022670s	73.37				12	4B	1054888s	117.66	4B	4B_62
12	4B	1073286s	145.18				13	4D	100001051p	73.37				12	4B	100003625p	127.98
12	4B	1056406s	152				13	4D	100000753p	73.37				12	4B	1020423s	135.71
12	4B	1079244s	159.2	4B	4B_17		13	4D	1118243p	74.11				12	4B	1092299s	152.55
12	4B	1068877s	162.46				13	4D	1110768p	74.11				13	4D	2254242p	1.63
12	4B	1202423s	168.37	4B	na		13	4D	1220930s	75.59				13	4D	990706s	11.68
12	4B	3024302p	171.9				13	4D	1138553p	75.59				13	4D	1112188p	11.68	4D	4D_3
12	4B	1377459p	171.9	4B	na		13	4D	983609p	76.3	4D	na		13	4D	993587s	11.68
12	4B	1019241s	171.9				13	4D	3024476p	77.72				13	4D	1254717p	15.49
12	4B	2259557p	171.9	4B	na		14	5A	1178475s	0				13	4D	1101297p	39.1	4D	na
12	4B	1104990p	171.9				14	5A	2252007s	4.38				13	4D	1022670s	87.37
12	4B	1081733s	185.46				14	5A	1070217s	13.79	5A	na		13	4D	1078354p	91.98	1B	na
12	4B	1036721s	189.1	4B	4B_33		14	5A	2273723s	17.43				13	4D	1035597p	92.78
12	4B	1151382s	192				14	5A	100012586p	19.75				13	4D	983609p	93.6	4D	na
12	4B	1092216s	199.48				14	5A	1080004s	19.75				13	4D	2242966p	94.41	6D	na
12	4B	978137p	223.12	4B	na		14	5A	1103420p	19.75				13	4D	1138553p	95.21
13	4D	979872s	0	4D	na		14	5A	1081320p	19.75				13	4D	1220930s	98.34
13	4D	1220930s	69.28				14	5A	1260360p	19.75				14	5A	1106058p	0
13	4D	1022670s	72.33				14	5A	100000481p	19.75				14	5A	1087663p	11.06	5A	5A_77
13	4D	1237451p	130.56	4D	4D_3		14	5A	1106058p	19.75				14	5A	1101742p	11.06
13	4D	1233229p	130.56				14	5A	1863926s	19.75				14	5A	1695813p	11.06
13	4D	3027107p	130.56				14	5A	1089580p	19.75				14	5A	1377497p	11.06
13	4D	1254717p	130.56				14	5A	3020494p	19.75				14	5A	1140211p	11.06
13	4D	1239300p	131.25				14	5A	2328689p	19.75				14	5A	2252007s	15.71
13	4D	990706s	133.35				14	5A	1266852p	19.75				14	5A	1178475s	20.83
13	4D	1112188p	134.75	4D	4D_3		14	5A	1106986p	19.75	5A	na		14	5A	1121871p	22.49
13	4D	100006211p	134.75				14	5A	1046481s	21.92				14	5A	1266852p	22.49
13	4D	1271595p	134.75				14	5A	1111359p	24.47				14	5A	1105520p	22.49
13	4D	1111560p	134.75				14	5A	1123067p	24.47				14	5A	1046481s	26.68
13	4D	1120020p	134.75				14	5A	1021045s	24.47				14	5A	1863926s	32.38
13	4D	2254242p	134.75				14	5A	988747s	25.19				14	5A	1071780s	33.09
13	4D	1205054p	134.75	4D	na		14	5A	1099257p	25.19				14	5A	1077313s	34.53
13	4D	1101297p	137.32	4D	na		14	5A	1077313s	25.19				14	5A	998868p	34.53
13	4D	982344p	140.6				14	5A	1265387p	25.19				14	5A	1021045s	36.13
14	5A	2252007s	0				14	5A	1071780s	25.19				14	5A	991628s	39.4
14	5A	1178475s	4.02				14	5A	1377497p	26.87				14	5A	2263067s	43.79
14	5A	2273723s	13.52				14	5A	998868p	26.87				14	5A	988747s	47.43
14	5A	1070217s	17.54	5A	na		14	5A	1105520p	26.87				14	5A	1090624s	52.96
14	5A	1090624s	26.6				14	5A	1269476p	26.87				14	5A	1103420p	56.1
14	5A	991628s	30.24				14	5A	1151608p	26.87				14	5A	2273723s	56.1
14	5A	2263067s	32.41				14	5A	1125591p	26.87				14	5A	1070217s	57.9	5A	na
14	5A	1021045s	35.31				14	5A	1254816p	26.87				14	5A	100000481p	59.45
14	5A	988747s	37.12				14	5A	1119035p	28.61				14	5A	1099257p	59.45
14	5A	100000333p	38.99				14	5A	1087663p	34.12	5A	5A_77		14	5A	1269476p	59.45
14	5A	1863926s	38.99				14	5A	1108690p	34.12				14	5A	1108911p	59.45
14	5A	1077313s	38.99				14	5A	1040098s	57.72				14	5A	1101715s	66.61
14	5A	1071780s	40.43				14	5A	1108911p	61.82				14	5A	1040098s	76.96
14	5A	1046481s	45.97				14	5A	1218435p	61.82				14	5A	1130590p	88.85
14	5A	2277345s	49.62				14	5A	1221295p	61.82	5A	na		14	5A	1113237p	90.52
14	5A	1254816p	62.79				14	5A	1209492p	61.82				14	5A	1216419s	90.52	5A	5A_94
14	5A	1049519s	78.66				14	5A	1021275s	61.82				14	5A	1089517p	90.52
14	5A	1021275s	82.11				14	5A	1049519s	65.86				14	5A	1021275s	91.33
14	5A	2258868s	105.19	5A	na		14	5A	1216419s	72.54	5A	5A_94		14	5A	1049519s	93.56
14	5A	979445s	116.31	5A	na		14	5A	2277206p	76.25	5A	na		14	5A	2258868s	125.31	5A	na
14	5A	1218002p	117.06				14	5A	1113237p	77.72				14	5A	979445s	133.16	5A	na
14	5A	1050288p	125.66				14	5A	1130590p	78.44				14	5A	100011796p	134.56
14	5A	999442s	133.95				14	5A	1268209p	79.2				14	5A	1218002p	134.56
14	5A	1288012s	137.61				14	5A	1049059s	122.06	7D	na		14	5A	1044459p	134.56
14	5A	100001276p	141.19				14	5A	1228134p	125.56				14	5A	100001276p	134.56
14	5A	2277988p	141.19				14	5A	1288012s	131.02				14	5A	1049059s	137.68	7D	na
14	5A	1067738p	141.19				14	5A	999442s	140.55				14	5A	1228134p	139.92
14	5A	1216691s	148.51				14	5A	1218002p	152.28				14	5A	2275190p	139.92
14	5A	985503s	155.59				14	5A	979445s	153.83	5A	na		14	5A	1288012s	146.12
15	5B	1020686s	0	5B	na		14	5A	1041503p	153.83				14	5A	999442s	154.72
15	5B	3033994p	42.44				14	5A	2277988p	153.83				14	5A	1239010p	162.76
15	5B	1150673p	42.44	5B	na		14	5A	1216691s	157.24				14	5A	3023155p	162.76
15	5B	1203564s	43.95				14	5A	1069976p	163.77	5A	na		14	5A	2303648p	162.76
15	5B	1036259s	45.76	5B	na		14	5A	1107535s	176.32				14	5A	1216691s	166.33
15	5B	100003691p	45.76				14	5A	1126999s	180.82				14	5A	2277988p	168.53
15	5B	1219067s	48.3				15	5B	1054916p	0				14	5A	1067738p	168.53
15	5B	2277685p	50.84				15	5B	1026809p	0				14	5A	1279375p	168.53
15	5B	3029597p	50.84				15	5B	1068157p	0.89	5B	na		14	5A	1233052s	186.13
15	5B	100000147p	50.84				15	5B	2262899p	1.76				15	5B	1121903p	0
15	5B	1266853s	50.84				15	5B	1207229p	10.93	5B	5B_11		15	5B	978618p	0.99
15	5B	2322972p	50.84				15	5B	990408s	12.85				15	5B	1207229p	1.99	5B	5B_11
15	5B	1204542p	50.84				15	5B	100002149p	18.73				15	5B	1026809p	7.81
15	5B	1273651s	50.84	5B	na		15	5B	1089846p	22.86				15	5B	1128673p	10.53
15	5B	988795p	50.84				15	5B	1158323p	34.3				15	5B	2262899p	11.46
15	5B	1104600p	50.84				15	5B	1104310p	37.76	5B	5B_23		15	5B	100002149p	11.46
15	5B	3025513p	50.84				15	5B	2345254p	40.58				15	5B	100013867p	37.88
15	5B	2322213p	50.84				15	5B	1088227p	44.02	5B	na		15	5B	1162958p	43.21
15	5B	1250382p	51.72				15	5B	1088601p	46.06				15	5B	1126542p	53.46
15	5B	2289724p	51.72	5B	5B_265		15	5B	1207571p	47.47				15	5B	2322986p	53.46	5B	na
15	5B	100003492p	52.59				15	5B	1069940s	50.08				15	5B	1069940s	53.46
15	5B	1047692p	52.59	5B	5B_267		15	5B	1116188p	70.03				15	5B	1079393p	53.46
15	5B	2288940p	52.59				15	5B	1089016p	74.2				15	5B	1864155p	53.46
15	5B	1018447p	52.59				15	5B	1073735p	74.2	5B	na		15	5B	1860791p	53.46
15	5B	1079053p	52.59	5B	na		15	5B	976877s	74.2				15	5B	1304411p	53.46	5B	5B_88
15	5B	2262945s	52.59	5B	5B_214		15	5B	1864155p	74.2				15	5B	1138222p	54.38
15	5B	1058699p	52.59	5B	na		15	5B	1273063s	74.2	5B	5B_65		15	5B	1064818p	55.31
15	5B	991597s	53.39				15	5B	1210046p	74.2				15	5B	1095975p	56.25
15	5B	1068364s	59.74				15	5B	1379367p	74.2				15	5B	2292723p	56.25	5B	5B_67
15	5B	1266698p	59.74				15	5B	2292723p	74.2	5B	5B_67		15	5B	1229076p	56.25
15	5B	999682s	59.74				15	5B	2363750p	74.2				15	5B	1103475p	56.25
15	5B	1130643p	61.89				15	5B	3034150p	74.2				15	5B	1671520p	56.25
15	5B	1066874s	66.24				15	5B	100004773p	74.2				15	5B	1108002p	56.25	5B	5B_65
15	5B	3023878p	72.95				15	5B	1079393p	74.2				15	5B	100005546p	57.22
15	5B	1100714p	76.09				15	5B	1203972p	74.2				15	5B	1210046p	58.19
15	5B	100000458s	85.16	4A	na		15	5B	1105504p	74.2				15	5B	1379367p	59.21
15	5B	1089164p	89.57				15	5B	100003024p	74.2				15	5B	988956s	59.21
15	5B	1151340p	89.57				15	5B	3029278p	74.2				15	5B	100005414p	59.21
15	5B	1112093p	89.57				15	5B	100003729p	74.2				15	5B	3021398p	59.21
15	5B	982446s	89.57				15	5B	100005727p	74.2				15	5B	100005727p	59.21
15	5B	985884s	90.64				15	5B	1102521p	74.2				15	5B	2363750p	59.21
15	5B	1209600p	95.51				15	5B	1138222p	74.2				15	5B	1266900p	60.52
15	5B	1393328p	96.34	5B	na		15	5B	1169960p	74.2	5B	5B_88		15	5B	3024992p	61.85
15	5B	1092235p	96.34				15	5B	1266900p	74.9				15	5B	1169960p	63.79	5B	5B_88
15	5B	1150191p	96.34	5B	5B_201		15	5B	1094714s	74.9				15	5B	1092425p	63.79
15	5B	2294238p	96.34				15	5B	3024992p	76.87				15	5B	1228203p	63.79	5B	5B_154
15	5B	1207474p	96.34				15	5B	1151739s	78.83				15	5B	1216209s	66.04
15	5B	1241758p	96.34	5B	5B_189		15	5B	2289457p	78.83				15	5B	1267010p	66.04	5B	na
15	5B	3027773p	97.12				15	5B	2322986p	78.83	5B	na		15	5B	1125898s	66.04
15	5B	2255451s	97.12				15	5B	100002785p	78.83				15	5B	1233649p	66.04	5B	5B_160
15	5B	1123781p	106.52	5B	5B_184		15	5B	1117056p	78.83				15	5B	1063247p	66.04
15	5B	1220233s	106.52				15	5B	1254731p	78.83				15	5B	1089396p	66.04
15	5B	1233905p	106.52				15	5B	1106833p	78.83				15	5B	1126823s	66.04	5B	na
15	5B	988221s	106.52				15	5B	1247739p	78.83				15	5B	978557p	66.04	5B	na
15	5B	1247308p	108.81				15	5B	1062072p	78.83				15	5B	1109914p	66.89
15	5B	1233514p	108.81				15	5B	1092316p	78.83				15	5B	1207474p	66.89
15	5B	1092387s	123.69				15	5B	1053942p	78.83				15	5B	1295480p	66.89
15	5B	1061182s	132.39	5B	na		15	5B	1408880p	78.83				15	5B	100002142p	66.89
15	5B	1267248p	133.72				15	5B	1250057p	78.83				15	5B	1241758p	66.89	5B	5B_189
15	5B	1043264p	148.46				15	5B	1235095p	78.83				15	5B	1207101p	66.89
15	5B	1247739p	148.46				15	5B	3023722p	78.83				15	5B	1223061p	66.89
15	5B	976877s	149.84				15	5B	2292112p	78.83				15	5B	988221s	66.89
15	5B	2276520p	150.75				15	5B	1110275p	78.83				15	5B	1226438p	68.51
15	5B	1089020s	150.75				15	5B	2257217s	78.83				15	5B	3032502p	69.35
15	5B	1163931p	150.75				15	5B	1113053p	78.83				15	5B	982419p	70.22
15	5B	1235095p	150.75				15	5B	3021204p	78.83				15	5B	1061182s	76.09	5B	na
15	5B	1125113p	151.5				15	5B	1132557s	79.55				15	5B	1086056s	82.77
15	5B	1050902s	151.5				15	5B	1060406p	79.55				15	5B	2276250p	82.77	5B	na
15	5B	2289457p	151.5				15	5B	100001716p	79.55				15	5B	1280283p	82.77
15	5B	1100063p	152.24				15	5B	1125898s	81.52				15	5B	100011175p	83.65
15	5B	1408880p	152.98				15	5B	1216209s	91.81				15	5B	2276334s	83.65
15	5B	2257217s	155.14				15	5B	1061182s	98.11	5B	na		15	5B	2275516p	88.75	5B	na
15	5B	1106833p	155.14				15	5B	1086056s	103.68				15	5B	1078595p	89.61	5B	na
15	5B	1203972p	155.14				15	5B	1001277p	103.68				15	5B	1393328p	89.61	5B	na
15	5B	1053942p	155.14				15	5B	2276250p	104.52	5B	na		15	5B	3021257p	89.61
15	5B	996130s	155.14	2B	na		15	5B	1228203p	104.52	5B	5B_154		15	5B	1089115p	90.48
15	5B	2335155p	155.14				15	5B	1206368p	104.52				15	5B	3026946p	91.34
15	5B	1023386s	155.14				15	5B	100002142p	105.41				15	5B	985884s	93.78
15	5B	3023722p	155.14				15	5B	3027773p	105.41				15	5B	982446s	96.69
15	5B	1061125p	155.14				15	5B	992433s	106.74	2B	5B_181		15	5B	100008234p	104.29
15	5B	100002458p	157.32				15	5B	988221s	111.51				15	5B	1058699p	104.29	5B	na
15	5B	1113000p	158.8				15	5B	1103914p	114.24				15	5B	991597s	106.67
15	5B	1091695s	160.22				15	5B	1207101p	114.24				15	5B	3025481p	109.76
15	5B	1105008s	161.59				15	5B	1228118p	114.24				15	5B	3025513p	109.76
15	5B	1233050p	163.73				15	5B	987722p	114.24				15	5B	100000897p	109.76
15	5B	1092425s	166.47				15	5B	100012688p	115.14				15	5B	1104600p	111.29
15	5B	1696741p	170				15	5B	1126823s	115.14	5B	na		15	5B	1221194p	111.29
15	5B	1113053p	170				15	5B	1207474p	116.97				15	5B	1139663s	112.9
15	5B	992373s	170				15	5B	1241758p	116.97	5B	5B_189		15	5B	100005300p	115.34
15	5B	100002646p	172.12				15	5B	2276334s	121.81				15	5B	2288940p	115.34
15	5B	1201658s	176.3	5B	na		15	5B	982446s	130.87				15	5B	100000239p	115.34
15	5B	1279456p	179.8				15	5B	1106794p	134.48				15	5B	2253687p	115.34
15	5B	1132557s	182.62				15	5B	1150191p	135.37	5B	5B_201		15	5B	1107115p	115.34
15	5B	1079711p	183.34				15	5B	1151340p	135.37				15	5B	100029996p	115.34
15	5B	1271176p	183.34				15	5B	985884s	136.27				15	5B	2322972p	116.12
15	5B	1287956s	183.34				15	5B	991597s	145.37				15	5B	1121504p	116.12
15	5B	1769624p	183.34				15	5B	1067474p	147.52				15	5B	100000472p	116.9
15	5B	1139328p	183.34				15	5B	1250382p	147.52				15	5B	1219067s	117.72
15	5B	100003024p	185.58				15	5B	1104600p	150.09				15	5B	1068465p	117.72
15	5B	1120474p	187.77	5B	na		15	5B	2289724p	151.82	5B	5B_265		15	5B	1020186s	117.72	5D	na
15	5B	1110275p	187.77				15	5B	100000897p	153.58				15	5B	1018447p	117.72
15	5B	1207571p	187.77				15	5B	1308544p	155.34				15	5B	1108542p	117.72
15	5B	1088601p	188.51				15	5B	100003715p	156.17				15	5B	3023878p	117.72
15	5B	1104310p	191.42	5B	5B_23		15	5B	2322213p	157.88				15	5B	1081517p	117.72
15	5B	1864155p	191.42				15	5B	1273651s	161.23	5B	na		15	5B	3021720p	117.72
15	5B	1163509s	191.42	5B	5B_20		15	5B	1121504p	162.86				15	5B	1273651s	117.72	5B	na
15	5B	1125941s	197.51				15	5B	2288940p	162.86				15	5B	1228004p	117.72	5B	5B_245
15	5B	1864468s	206.3				15	5B	100000472p	165.36				15	5B	3033994p	117.72
15	5B	1089846p	213.73				15	5B	2277685p	167.03				15	5B	1151573s	117.72
15	5B	1082487s	216.93				15	5B	1219067s	167.03				15	5B	1217198p	119.33
15	5B	988556s	221.27				15	5B	100029996p	168.78				15	5B	100003148p	121
15	5B	1064753s	222.67	5B	5B_0		15	5B	1046746p	168.78				15	5B	1244929p	122.64
15	5B	1268749s	226.36				15	5B	1081517p	168.78				15	5B	2299473p	123.45
16	5D	2375090p	0				15	5B	2303346p	169.67				15	5B	1076157s	126.5
16	5D	1139602p	4.34				15	5B	1100361p	170.57				15	5B	100004401p	133.35
16	5D	1065434s	16.29	5D	na		15	5B	3033994p	172.37				15	5B	1240909p	135.7	5B	na
16	5D	100005384p	51.94				15	5B	1151573s	174.08				15	5B	1149172p	135.7
16	5D	991465s	51.94	5D	na		15	5B	1076157s	179.93				15	5B	1120049p	138.12
16	5D	984602p	82.36	5D	na		15	5B	1129956s	191.19				15	5B	990481p	138.12
16	5D	1137214p	117.8	5D	na		16	5D	1065434s	0	5D	na		15	5B	1379770p	138.12
16	5D	1405485p	142.53				16	5D	2375090p	19.77				15	5B	1112241p	138.12
16	5D	1205766p	142.53	5D	5D_18		16	5D	1106176p	23.24	5D	na		15	5B	1132557s	145.05
16	5D	1094816p	142.53				16	5D	1139602p	26.83				15	5B	2264675s	152.95	5B	na
16	5D	100002830p	142.53				16	5D	984602p	77.51	5D	na		16	5D	1022324s	0
16	5D	2244180p	142.53				16	5D	1137214p	118.9	5D	na		16	5D	1093048s	3.64
16	5D	2247885p	142.53				16	5D	3027048p	120.51				16	5D	1127091s	6.9
16	5D	2252499p	142.53				16	5D	1119619p	156.84				16	5D	1243785p	10.08
16	5D	3025509p	143.26				16	5D	1110516p	157.67	5D	na		16	5D	1229622s	18.59	5D	5D_18
16	5D	2242774s	146.35	5D	na		16	5D	1205766p	157.67	5D	5D_18		16	5D	1053407s	26.09	5D	na
16	5D	1020784s	166.92	5D	na		16	5D	1094816p	157.67				16	5D	1110516p	27.56	5D	na
17	6A	1229292s	0	6A	6A_4		16	5D	3021458p	157.67				16	5D	1119619p	27.56
17	6A	1120081s	6.04	6A	na		16	5D	1053407s	157.67	5D	na		16	5D	1113126p	27.56
17	6A	1079846p	11.57				16	5D	1021177p	159.87				16	5D	1094816p	27.56
17	6A	995294p	21.1	6A	6A_4		16	5D	1113126p	160.63				16	5D	1217753p	27.56
17	6A	1121656p	25.15				16	5D	1229622s	162.8	5D	5D_18		16	5D	1116467p	27.56
17	6A	1190874p	25.95				16	5D	1113134p	165.02				16	5D	1217835p	27.56	5D	5D_18
17	6A	1092868s	31.15				16	5D	1217835p	166.59	5D	5D_18		16	5D	2252499p	27.56
17	6A	1164138s	39.39				16	5D	2252499p	166.59				16	5D	2244180p	29.16
17	6A	1006701s	42.69				16	5D	3021772p	166.59				16	5D	1021177p	29.16
17	6A	100000722p	42.69				16	5D	100004009p	166.59				16	5D	3027048p	60.53
17	6A	1217442p	42.69				16	5D	1165626p	166.59	5D	na		16	5D	1065434s	126.38	5D	na
17	6A	2259523s	42.69	6A	6A_50		16	5D	984974p	167.34				17	6A	1128290s	0
17	6A	100005382p	42.69				16	5D	1093048s	168.04				17	6A	2275672s	1.81
17	6A	1103123s	45.32				16	5D	1102456p	170.67				17	6A	1087870s	5.85	6A	6A_6
17	6A	990843s	49.2	6B	na		16	5D	1114102p	171.52				17	6A	1083435s	9.51
17	6A	1071958p	49.2	6A	6A_39		16	5D	1102332p	171.52				17	6A	1268540p	11.05
17	6A	1091005s	49.2	6B	na		16	5D	1127091s	171.52				17	6A	100003067p	11.8
17	6A	1071765p	49.2	6A	6A_42		17	6A	100024437p	0				17	6A	1268465p	11.8
17	6A	1860396p	49.2				17	6A	100011880p	3.62				17	6A	1014038s	11.8
17	6A	3025648p	49.2				17	6A	984263p	3.62				17	6A	990843s	11.8	6B	na
17	6A	1122957p	49.2				17	6A	1079846p	3.62				17	6A	1188124p	11.8
17	6A	981681s	52.39				17	6A	100001196p	3.62				17	6A	1188758p	11.8
17	6A	1089587p	53.89				17	6A	1204802p	3.62				17	6A	100001196p	13.34
17	6A	1057803s	54.66				17	6A	2259523s	3.62	6A	6A_50		17	6A	100000722p	14.12
17	6A	1219440p	54.66				17	6A	3028198p	3.62				17	6A	100014132p	14.12
17	6A	3020740p	54.66				17	6A	1006701s	5.82				17	6A	2260040s	15.71	6A	na
17	6A	1099988p	54.66				17	6A	1108705p	7.3				17	6A	1089263s	18.63
17	6A	1025275s	57.75				17	6A	2260040s	7.3	6A	na		17	6A	1297527s	20.01
17	6A	1270252p	68.26				17	6A	1190874p	7.3				17	6A	1091666s	22.06	6A	6A_33
17	6A	986679s	76.52				17	6A	1089003p	7.3				17	6A	1006701s	25.69
17	6A	1126245s	79.79				17	6A	1092336p	7.3				17	6A	3026228p	28.01
17	6A	1015958p	83.89				17	6A	1265587p	7.3				17	6A	100006750p	28.75
17	6A	1086347s	104.17				17	6A	3021328p	7.3				17	6A	1115854p	29.5
17	6A	1092061s	112.91				17	6A	1091005s	7.3	6B	na		17	6A	1126654p	30.24
17	6A	1233813s	124.44				17	6A	1188124p	7.3				17	6A	1091005s	31.69	6B	na
17	6A	1079659s	129.62				17	6A	1126654p	7.3				17	6A	1233403p	32.4
17	6A	1694834p	134.15				17	6A	1217442p	7.3				17	6A	2259523s	32.4	6A	6A_50
17	6A	1217812s	134.15				17	6A	1100134p	7.3				17	6A	1110932p	32.4
17	6A	1861217p	134.15				17	6A	1094491p	7.3				17	6A	100002820p	33.18
17	6A	1205710p	134.15				17	6A	3022652p	7.3				17	6A	1102944p	33.96
17	6A	1093959p	134.15				17	6A	1058348p	7.3				17	6A	1200926s	33.96
17	6A	2258989s	137.27				17	6A	1041418p	7.3	6A	6A_42		17	6A	1063905s	33.96
17	6A	1081426s	142.8				17	6A	990843s	7.3	6B	na		17	6A	1385231p	38.45
17	6A	1103749p	142.8				17	6A	1014038s	7.3				17	6A	991262s	41.77
17	6A	1142133s	142.8	6A	na		17	6A	1265421p	7.3				17	6A	1021322s	45.16
17	6A	1092206s	144.61				17	6A	1091666s	10.82	6A	6A_33		17	6A	984943s	47.79
17	6A	1216630s	149.77				17	6A	1089263s	16.85				17	6A	1090290s	51.07
18	6A2	2264090s	0				17	6A	1383436p	18.24				17	6A	1207441s	52.51
18	6A2	1090067s	6.66	6A	na		17	6A	100002713p	18.24				17	6A	1166627p	58.73
18	6A2	1112436s	21.16				17	6A	1197431p	21.16	6A	na		17	6A	1097532s	81.46
18	6A2	1862737As	26.4				17	6A	1234236p	24.07	6A	6A_43		17	6A	1091885p	85
18	6A2	1862737Bs	26.4				17	6A	1117836p	24.81				17	6A	1217812s	94.31
18	6A2	2260976s	31.16				17	6A	1111943p	25.54	6A	6A_43		17	6A	1128954p	107.3
18	6A2	2254779s	35.54				17	6A	1109044p	25.54				17	6A	1068780p	108.87	6A	na
18	6A2	1088529s	36.98				17	6A	1224498p	26.26	7D	na		17	6A	1142133s	109.66	6A	na
18	6A2	982036s	41	6A	6A_224		17	6A	1273130p	26.99				17	6A	1092206s	111.46
18	6A2	1862957s	42.43				17	6A	1698252p	27.71				17	6A	2258989s	114.73
18	6A2	2249347p	42.43				17	6A	1302615p	27.71				17	6A	1081426s	120.24
18	6A2	1234053p	42.43				17	6A	1289327p	27.71				18	6A2	1120992s	0	6A	na
18	6A2	1092938s	42.43				17	6A	1164138p	27.71				18	6A2	1090067s	6.02	6A	na
18	6A2	1697067p	43.96				17	6A	100022470p	27.71				18	6A2	1088529s	15.87
18	6A2	100000678p	44.77				17	6A	100020440p	27.71				18	6A2	1862737s	20.26
18	6A2	1293809p	44.77				17	6A	1083435s	27.71				18	6A2	2254779s	22.44
18	6A2	1209761p	44.77				17	6A	1382729p	29.86				18	6A2	989895p	23.14
18	6A2	1033544s	44.77				17	6A	1386326p	30.61				18	6A2	1279339p	23.14
18	6A2	986453s	44.77				17	6A	100005972p	31.34				18	6A2	2258245p	23.14
18	6A2	1068162s	44.77	6D	na		17	6A	1204629p	32.1				18	6A2	1862957s	24.55
18	6A2	100022773p	46.36				17	6A	1090816p	32.83				18	6A2	982036s	27.32	6A	6A_224
18	6A2	1080699p	47.22				17	6A	1116637p	32.83				18	6A2	1228156p	27.32
18	6A2	1259404p	48.97				17	6A	1267077p	33.53				18	6A2	2278538p	27.32
18	6A2	1269540p	48.97				17	6A	1279690p	34.23				18	6A2	1101071p	27.32	6A	na
18	6A2	1103250s	48.97				17	6A	1116615p	35.7				18	6A2	1254842p	27.32
18	6A2	100018430p	48.97				17	6A	1021942p	36.46				18	6A2	1293809p	30.72
18	6A2	1129820s	50.59				17	6A	100000208p	37.96				18	6A2	1254394p	34.84
19	6B	2304543p	0				17	6A	1163727s	37.96				18	6A2	1034440p	34.84	6A	na
19	6B	1380760p	5.31				17	6A	1007143p	37.96				18	6A2	1112436s	36.34
19	6B	1720296p	6.83				17	6A	1103554p	38.71				18	6A2	2275282p	39.28
19	6B	1290525p	7.55				17	6A	1108608p	38.71				18	6A2	1273271p	39.28	6A	na
19	6B	1401022p	8.28				17	6A	1087870s	40.04	6A	6A_6		18	6A2	988910p	39.28	6A	na
19	6B	1217571p	9.74				17	6A	100007340p	40.04				18	6A2	1279419p	39.28
19	6B	1382659p	10.46				17	6A	1128290s	40.84				18	6A2	986453s	39.28
19	6B	1388148p	10.46				17	6A	2275672s	41.92				18	6A2	1068162s	39.28	6D	na
19	6B	1243357s	11.16	6B	na		17	6A	1201212p	42.65				18	6A2	100005078p	40.01
19	6B	100010822p	13.26				17	6A	1104197p	42.65	6A	na		18	6A2	1052422p	40.77
19	6B	1117657p	13.26				17	6A	1297527s	42.65				18	6A2	1080699p	42.33
19	6B	1290544p	13.99				17	6A	1268465p	42.65				18	6A2	100009471p	43.88
19	6B	1384099p	13.99				17	6A	1139857p	42.65	6A	6A_58		18	6A2	1207796p	46.22
19	6B	100001574p	14.74				17	6A	3033958p	42.65				18	6A2	100018430p	46.99
19	6B	1039934p	14.74				17	6A	1270252p	45.06				18	6A2	1103250s	46.99
19	6B	1216501p	15.45				17	6A	2290386p	47.36				18	6A2	1129820s	50.68
19	6B	1059765p	15.45				17	6A	1228908p	47.36				19	6B	1080528p	0
19	6B	1220734p	16.84				17	6A	1670241p	47.36				19	6B	3020636p	1.29
19	6B	2279482p	16.84				17	6A	2276707p	48.11	6A	na		19	6B	1241612p	2.61
19	6B	1236418p	16.84	6A	na		17	6A	1090290s	48.83				19	6B	1318423s	7.68
19	6B	1291647s	21.46				17	6A	1207441s	49.91				19	6B	1299196p	16.87
19	6B	1102454p	21.46				17	6A	1021322s	49.91				19	6B	100000680p	16.87
19	6B	1091698s	21.46				17	6A	991262s	49.91				19	6B	1724890p	17.78
19	6B	3024749p	22.97				17	6A	1200926s	49.91				19	6B	1102779p	17.78
19	6B	100026483p	22.97				17	6A	1283082p	51.32				19	6B	1051438p	17.78
19	6B	1075802p	22.97				17	6A	1022054p	51.32				19	6B	1219344p	17.78
19	6B	1220958p	22.97				17	6A	1159772p	51.32				19	6B	1252650p	17.78
19	6B	1100006p	22.97				17	6A	1763682p	54.72				19	6B	3064534p	17.78
19	6B	983827p	22.97				17	6A	1228411p	57.25	6A	6A_126		19	6B	1094179p	17.78
19	6B	1233630p	22.97				17	6A	1861217p	57.25				19	6B	1089722p	17.78
19	6B	1109519p	22.97				17	6A	1217812s	57.25				19	6B	1257884p	17.78
19	6B	1016317p	22.97				17	6A	1093959p	57.25				19	6B	1223450p	17.78
19	6B	1090349s	22.97				17	6A	1128954p	57.25				19	6B	1700269p	17.78
19	6B	1089420p	25.84	6B	na		17	6A	1092206s	58.8				19	6B	1756069p	17.78
19	6B	3025571p	35.69				17	6A	1142133s	60.24	6A	na		19	6B	1079969p	17.78
19	6B	1057878s	42.83				17	6A	1068780p	62.61	6A	na		19	6B	1201591p	17.78
19	6B	1724620p	44.36	6B	6B_163		17	6A	2258989s	67.41				19	6B	983673p	17.78
19	6B	1122439p	44.36				17	6A	2324345p	67.41	6A	na		19	6B	3024213p	17.78
19	6B	993225s	44.36				17	6A	1081426s	67.41				19	6B	3024195p	17.78
19	6B	3021016p	44.36				18	6A2	1120992s	0	6A	na		19	6B	1104675p	17.78	6B	6B_69
19	6B	1000859p	44.36				18	6A2	1090067s	4.77	6A	na		19	6B	1102638p	18.75
19	6B	1061437p	45.12				18	6A2	1088529s	12.65				19	6B	1041439p	47.54
19	6B	1694733s	47.17				18	6A2	2254779s	14.82				19	6B	1694733s	76.48
19	6B	2255000s	48.25				18	6A2	1862737cs	16.26				19	6B	2255000s	77.57
19	6B	1127936s	49.69	6B	na		18	6A2	1862737ds	16.26				19	6B	1127936s	80.12	6B	na
19	6B	1080969s	60.43				18	6A2	2249347p	16.26				19	6B	1159379p	82.02
19	6B	1266917p	64.54				18	6A2	1129820s	16.26				19	6B	1056399p	82.02
19	6B	2277702s	71.04				18	6A2	1068162s	16.26	6D	na		19	6B	1279829p	82.02
19	6B	1269878p	78.39				18	6A2	3025033p	17.15				19	6B	1100006p	82.02
19	6B	1125245s	78.39				18	6A2	1103250s	17.15				19	6B	1167123p	82.02
19	6B	1026226s	87.32				18	6A2	1124192p	17.15				19	6B	1140206p	82.88
19	6B	1084648p	93.61				18	6A2	1269540p	18.06				19	6B	1106483p	85.56
19	6B	1252650p	93.61				18	6A2	1259404p	18.96				19	6B	993225s	86.46
19	6B	1106247p	93.61				18	6A2	1207796p	20.78				19	6B	1057878s	96.39
19	6B	2275329p	94.99				18	6A2	986453s	20.78				19	6B	983827p	102.67
19	6B	1002318p	95.7				18	6A2	100000678p	20.78				19	6B	1159793p	116.7
19	6B	1100933s	100.58				18	6A2	1269939p	22.49				19	6B	1091698s	116.7
19	6B	3024634p	106.18				18	6A2	1293809p	22.49				19	6B	1039934p	116.7
19	6B	1092522p	108.4	6B	na		18	6A2	3020499p	22.49				19	6B	1021279s	119.22
19	6B	3024213p	108.4				18	6A2	100028166p	22.49				19	6B	1278337p	121.62
19	6B	1251381p	108.4				18	6A2	1862957s	22.49				19	6B	1057485s	125.26	6A	na
19	6B	100010164p	112.42				18	6A2	1080699p	22.49				19	6B	1127216p	128.91
19	6B	100003794p	117.88				18	6A2	1269042p	23.34				19	6B	2290010p	129.7
19	6B	1205988p	120.69				18	6A2	100005078p	23.34				19	6B	1228695p	131.98
19	6B	1041439p	122.86				18	6A2	1267568p	24.23				19	6B	1271615p	131.98
19	6B	2290879p	122.86				18	6A2	1079061p	24.23				19	6B	1291647s	136.4
19	6B	1089722p	122.86				18	6A2	1033544s	24.23				19	6B	1203352p	138.03
19	6B	2275505p	122.86				18	6A2	1034440p	24.23	6A	na		19	6B	100000547p	138.03
19	6B	1102779p	122.86				18	6A2	1112436s	26.6				19	6B	1239803p	138.03
19	6B	1079969p	123.58				18	6A2	2275282p	29.89				19	6B	1069194p	138.03
19	6B	1075699s	126.47				18	6A2	982036s	34.45	6A	6A_224		19	6B	1217571p	138.75
19	6B	2322660p	128.16				19	6B	1002275s	0				19	6B	1384099p	139.47
19	6B	3064534p	128.16				19	6B	3024213p	29.6				19	6B	1243357s	140.84	6B	na
19	6B	1212411p	128.16				19	6B	100001711p	30.6				19	6B	100001574p	141.51
19	6B	1223450p	128.16				19	6B	1104675p	32.62	6B	6B_69		19	6B	1290525p	143.61
19	6B	1762994p	128.16				19	6B	1088241p	32.62				19	6B	1117657p	144.32
19	6B	1299196p	128.16				19	6B	100001168p	32.62				19	6B	1720296p	145.75
19	6B	1179883p	128.16				19	6B	1083477p	33.61				19	6B	1016317p	145.75
19	6B	1002275s	128.16				19	6B	1084648p	33.61				19	6B	1090349s	145.75
19	6B	1072346p	128.16				19	6B	100008147p	33.61				19	6B	1395688s	155.93
19	6B	1219344p	128.16				19	6B	1131255p	34.56	6B	6B_93		20	6D	1069292s	0	6D	na
19	6B	2249897p	128.16				19	6B	100004895p	35.54				20	6D	1127426p	3.6
19	6B	1760056p	128.16				19	6B	1724620p	35.54	6B	6B_163		20	6D	1091343s	3.6	6D	na
19	6B	1082983p	128.16	6B	6B_3		19	6B	1057878s	35.54				20	6D	3020725p	3.6
19	6B	1228001p	128.93				19	6B	1091774s	38.07				20	6D	100001751p	3.6
19	6B	1089489p	128.93				19	6B	982392p	40.76				20	6D	1216530p	3.6
19	6B	1246129p	132.77				19	6B	3064952s	40.76				20	6D	1160681p	3.6
19	6B	1109354p	132.77				19	6B	1105659s	48.71				20	6D	100004222p	3.6
20	6D	985449s	0				19	6B	1109519p	57.87				20	6D	100003489p	3.6
20	6D	1103738p	61.97	6D	na		19	6B	100029436p	57.87				20	6D	1125601s	3.6
20	6D	1002288s	104.93	6D	na		19	6B	1220958p	57.87				20	6D	1265753p	3.6
20	6D	1009869s	129.08				19	6B	1101746p	57.87				20	6D	1237294p	54.87	6D	na
20	6D	2256268p	136.94	6D	6D_13		19	6B	1279829p	57.87				20	6D	100002203p	58.26
20	6D	1097145s	139.99				19	6B	1233630p	57.87				20	6D	1103738p	113.72	6D	na
20	6D	1089501p	139.99	6D	na		19	6B	1722482p	57.87				20	6D	985449s	179.34
20	6D	1072489s	139.99				19	6B	1100006p	57.87				21	7A	1011469s	0
20	6D	1030982p	140				19	6B	100004982p	57.87				21	7A	1714396p	0
20	6D	979478s	140				19	6B	994240p	57.87				21	7A	996562s	2.41	7A	7A_235
20	6D	2249815p	140	6D	na		19	6B	1380760p	60.46				21	7A	2253893s	7.18	7A	na
20	6D	1265753p	140				19	6B	2304543p	62.12				21	7A	1087941s	10.08
20	6D	3023341p	140				19	6B	1382659p	63.79				21	7A	1216788s	12.22
20	6D	1091343s	144	6D	na		19	6B	1401022p	65.5				21	7A	1080503p	12.22
20	6D	100000814p	144				19	6B	1383859p	67.14				21	7A	1031337s	12.22
20	6D	1069292s	144	6D	na		19	6B	1290525p	67.97				21	7A	1059554s	15.18
20	6D	1075270p	146.22	6D	na		19	6B	100001574p	68.81				21	7A	2277426s	18.85
20	6D	100000221p	146.22				19	6B	1388148p	69.66				21	7A	2257876s	24.79	7A	na
20	6D	1125601s	146.22				19	6B	1385560p	70.52				21	7A	1093406s	38.4
20	6D	100005641p	146.22				19	6B	1243357s	71.32	6B	na		21	7A	1033260s	38.4
20	6D	1237294p	196.92	6D	na		19	6B	1203352p	71.32				21	7A	1205216s	38.4
20	6D	1251948p	198.55				19	6B	100026483p	71.32				21	7A	1042918s	44.21
20	6D	100003493p	207.82	6D	na		19	6B	1291647s	74.81				21	7A	1197565p	52.72	7A	na
20	6D	985430s	261.31	6D	na		19	6B	1091698s	82.3				21	7A	1116884p	52.72
21	7A	1093557s	0				19	6B	1102454p	87.76				21	7A	100013752p	52.72
21	7A	985572s	5.16				19	6B	1091595s	89.65				21	7A	1241449p	52.72
21	7A	1091662p	7.72				19	6B	1256310p	89.65				21	7A	1121213p	55.96
21	7A	1114803p	7.72				19	6B	2254957s	89.65				21	7A	1105220p	60.05
21	7A	1068906s	7.72				19	6B	3064787s	96.89				21	7A	3064467s	67.91
21	7A	1051377s	7.72				19	6B	1089294s	96.89				21	7A	1102308p	74.95
21	7A	986725p	7.72				19	6B	981169s	98.38				21	7A	100005542p	75.82
21	7A	994027s	9.25				19	6B	2289332p	102.26	6B	na		21	7A	988191s	77.55
21	7A	1130941p	9.25	7A	na		19	6B	1113809p	102.26	6B	na		21	7A	1210957p	77.56
21	7A	1063701s	9.25				19	6B	1202935p	102.26	6B	na		21	7A	2253744s	80.19
21	7A	3064708p	9.25				19	6B	1051525p	103.14				21	7A	1278689s	92.21
21	7A	1140131p	9.25	7A	na		19	6B	1127936s	103.14	6B	na		21	7A	2291587p	108.3	7A	na
21	7A	1090712p	9.25				19	6B	1004310p	103.14				21	7A	985566s	109.07	7A	na
21	7A	100002983p	10.05				19	6B	1159379p	104.03				21	7A	986626s	110.88
21	7A	1059527p	10.84				19	6B	3021016p	104.87				21	7A	1107815p	112.4
21	7A	1090853p	10.84				19	6B	2255000s	105.74				21	7A	2253221s	114.72	7A	na
21	7A	1064697p	11.67	7A	na		19	6B	1694733s	106.46				21	7A	2276352s	118.39
21	7A	2277041p	12.5	7A	na		19	6B	993225s	107.9				21	7A	1064152s	122.43
21	7A	1216788s	65.61				19	6B	1061437p	107.9				21	7A	989752s	125.35	7A	na
21	7A	1104942p	127.09				19	6B	2290879p	107.9				21	7A	1038506s	130.16
21	7A	1279323p	127.09				19	6B	1126907p	107.9				21	7A	1220644s	132.71
21	7A	2276366p	127.09				19	6B	1252650p	108.83				21	7A	1099398s	133.79
21	7A	994476s	129.34				19	6B	1264188p	118.25				21	7A	1082378s	136.32
21	7A	995498s	131.87				19	6B	1721968p	120.22				21	7A	1053917s	138.86
21	7A	1136293p	134.1				19	6B	2322660p	120.22				21	7A	1099579p	138.86
21	7A	1260326p	134.1	7A	na		20	6D	1133533p	0	6D	na		21	7A	1093638s	138.86
21	7A	1145542p	149.97				20	6D	1103738p	27.38	6D	na		21	7A	2275182p	138.86	7A	na
21	7A	1234623p	149.97				20	6D	1694996p	69.39				21	7A	1202661p	138.86
21	7A	992173s	149.97	7D	na		20	6D	100000221p	69.39				21	7A	1276940s	138.86
21	7A	1091537p	149.97	7A	na		20	6D	1069292s	69.39	6D	na		21	7A	2276326p	138.86
21	7A	1031455s	152.32				20	6D	100000814p	69.39				21	7A	991378s	138.86
21	7A	100005246p	154.65				20	6D	1125601s	69.39				21	7A	100024342p	138.86
21	7A	1300090p	154.65				20	6D	100005641p	69.39				21	7A	1109557p	138.86	7A	na
21	7A	1127117p	157.72				20	6D	1060217p	69.39	6D	6D_13		21	7A	2278371p	138.86
21	7A	2275182p	157.72	7A	na		20	6D	1160681p	69.39				21	7A	1126192p	138.86
21	7A	1038506s	157.72				20	6D	100004222p	69.39				21	7A	1089092s	138.86
21	7A	2275325p	157.72				20	6D	100001074p	69.39				21	7A	1201356s	141.61
21	7A	986626s	157.72				20	6D	1075270p	69.39	6D	na		21	7A	1056871p	143.27
21	7A	1276940s	159.16				20	6D	1091343s	69.39	6D	na		21	7A	1089817s	144.94
21	7A	985566s	159.88	7A	na		20	6D	2254299p	69.39				21	7A	1004981p	147.15
21	7A	1064152s	162.8				20	6D	1103091p	121.36				21	7A	1145542p	151.76
21	7A	989752s	166.08	7A	na		20	6D	1220547p	121.36				21	7A	1108661p	154.9
21	7A	100006012p	166.86				20	6D	1051504p	121.36	6D	6D_25		21	7A	1696721s	154.9
21	7A	1068343p	166.86				20	6D	1204272s	122.25	6D	6D_25		21	7A	1220431p	154.9
21	7A	1099398s	168.5				20	6D	1105602p	122.25				21	7A	1082845s	154.9
21	7A	1220644s	171.03				20	6D	985449s	122.25				21	7A	1721255p	162.99
21	7A	1082378s	172.47				21	7A	994027s	0				21	7A	1031455s	172.69
21	7A	1270088p	173.21				21	7A	1063701s	1.8				21	7A	1083505s	176.16
21	7A	1053917s	173.93				21	7A	1071155p	14.33	7A	na		21	7A	1234623p	189.47
21	7A	100004270p	173.93				21	7A	1059527p	15.97				21	7A	1019580s	220.85
21	7A	1093638s	173.93				21	7A	1064697p	16.79	7A	na		21	7A	1082516s	225.65
21	7A	1306833p	173.93	7A	na		21	7A	1239646p	16.79				21	7A	1074583s	233.25
21	7A	1083505s	173.93				21	7A	2261174p	16.79				21	7A	980066s	241.53	6D	na
21	7A	2276326p	173.93				21	7A	1234370p	16.79				21	7A	2279012s	246.65
21	7A	991378s	173.93				21	7A	1051377s	16.79				21	7A	2276483s	249.19
21	7A	1258853p	173.93				21	7A	1097445p	19.1				21	7A	994476s	255.94
21	7A	100001686p	173.93				21	7A	1091662p	19.89				21	7A	2276366p	257.63
21	7A	2278272p	173.93				21	7A	1068906s	20.65				21	7A	1260326p	257.63	7A	na
21	7A	1226998p	173.93				21	7A	1208183p	20.65				21	7A	1104942p	257.63
21	7A	1218384s	175.49				21	7A	985572s	20.65				21	7A	1049178s	264	7A	na
21	7A	3026223p	177.06				21	7A	1093557s	23.55				21	7A	1070651s	273.7	7A	na
21	7A	1100451p	177.06				21	7A	1139140p	25.79				21	7A	1205111s	278.1
21	7A	1696721s	180.12				21	7A	1080426s	38.08				21	7A	1280313p	282.11
21	7A	3064392s	185.65				21	7A	1089183s	43.23				21	7A	2262108s	282.11	7A	na
21	7A	1283670p	188.07				21	7A	1864911p	48.6				21	7A	1102483p	287.98
21	7A	1082845s	188.87				21	7A	979065s	48.6				21	7A	1239927p	289.58
21	7A	100001277p	189.61				21	7A	1719734p	51.71				21	7A	1719734p	289.58
21	7A	1089092s	189.61				21	7A	1721547p	51.71				21	7A	1142692s	289.58
21	7A	1763657p	189.61				21	7A	2279012s	89.22				21	7A	1270155p	289.58
21	7A	1109557p	189.61	7A	na		21	7A	2276483s	93.26				21	7A	100000573p	289.58
21	7A	2275699s	192.84				21	7A	1104942p	97.02				21	7A	100003280p	291.22
21	7A	1207073p	195.22				21	7A	1279323p	97.02				21	7A	1087712p	292.84
21	7A	1721255p	195.22				21	7A	980066s	97.02	6D	na		21	7A	979065s	295.91
21	7A	1220642p	195.22				21	7A	994476s	99.07				21	7A	1089183s	303.78
21	7A	1219202p	195.22				21	7A	2276366p	99.07				21	7A	1051377s	328.82
21	7A	1089817s	195.22				21	7A	1260326p	99.07	7A	na		21	7A	1093557s	332.9
21	7A	1283804p	195.22				21	7A	1692658p	99.07				21	7A	985572s	336.92
21	7A	1201356s	195.22				21	7A	3026223p	99.07				21	7A	1068906s	342.08
21	7A	1092203p	195.22				21	7A	1031455s	103.99				21	7A	1090853p	347.88
21	7A	1278689s	207.84				21	7A	1082845s	108.76				21	7A	986725p	347.88
21	7A	100005542p	207.84				21	7A	100024342p	111.99				21	7A	3064708p	347.88
21	7A	2253744s	210.37				21	7A	1266402p	111.99				21	7A	994027s	350.04
21	7A	988191s	213.31				21	7A	1268790p	111.99				21	7A	1063701s	352.21
21	7A	1105220p	215.79				21	7A	1696721s	111.99				22	7A2	1062107s	0
21	7A	1120503s	225.08				21	7A	1004981p	111.99				22	7A2	3064539p	6.58
21	7A	2277426s	238.71				21	7A	1089092s	113.6				22	7A2	3020665p	6.58
21	7A	1059554s	242.73				21	7A	1763657p	113.6				22	7A2	100000649p	6.58
21	7A	2257876s	247.11	7A	na		21	7A	1083505s	113.6				22	7A2	1061848p	6.58
21	7A	1031337s	247.11				21	7A	1281640p	113.6				22	7A2	989078s	6.58	7A	7A_19
21	7A	1115446p	247.11				21	7A	1201356s	113.6				22	7A2	1049998p	7.38	7A	7A_19
21	7A	1082345s	252.93				21	7A	1092203p	113.6				22	7A2	1095792p	7.38
21	7A	1218819s	261.98				21	7A	1056871p	113.6				22	7A2	3023598s	7.38	7A	7A_6
21	7A	1714396p	263.65				21	7A	1723103p	113.6				22	7A2	1116255p	7.38
21	7A	1093406s	263.65				21	7A	1205473p	113.6				22	7A2	1247172s	7.38
22	7A2	3023844s	0	7A	na		21	7A	2278272p	113.6				22	7A2	1108227p	7.38
22	7A2	1217385p	5.59				21	7A	1089817s	113.6				22	7A2	1220199p	9.05
22	7A2	997999s	8.41				21	7A	1219202p	113.6				22	7A2	1087468s	9.05	2B	na
22	7A2	100019113p	12.13				21	7A	1258793p	113.6				22	7A2	1045644p	9.05
22	7A2	1124198p	12.13				21	7A	100002274p	113.6				22	7A2	1045022p	9.05
22	7A2	1059081s	15.82				21	7A	1093638s	117.46				22	7A2	1160959p	9.05	7A	7A_15
22	7A2	1233202p	19.46				21	7A	1220644s	121.13				22	7A2	984908s	10.65
22	7A2	1073995s	19.46				21	7A	1099398s	122.94				22	7A2	1218692s	14.18
22	7A2	1113641p	19.46				21	7A	1053917s	125.11				22	7A2	1054354s	14.87	7A	na
22	7A2	1696182s	19.46				21	7A	1082378s	126.55				22	7A2	1380911p	14.87
22	7A2	1060475p	19.46				21	7A	1038506s	130.57				22	7A2	1217575s	14.87
22	7A2	1034822s	21.69	7A	7A_20		21	7A	989752s	134.59	7A	na		22	7A2	1253333p	15.68
22	7A2	1080142p	24.19				21	7A	1064152s	138.23				22	7A2	1034822s	18.02	7A	7A_20
22	7A2	2263800s	24.19				21	7A	2276352s	142.63				22	7A2	1080142p	21.79
22	7A2	1072451s	24.19				21	7A	2253221s	148.53	7A	na		22	7A2	1095279p	21.79
22	7A2	1118112p	24.19				21	7A	991378s	153.05				22	7A2	1216004s	25.7
22	7A2	1111725p	24.19				21	7A	1276940s	153.05				22	7A2	1102198s	31.24
22	7A2	1200977p	24.19				21	7A	985566s	155.58	7A	na		22	7A2	1111320p	34.38
22	7A2	1267969p	25.04				21	7A	986626s	156.3				22	7A2	2261358p	34.38
22	7A2	1121695p	25.04				21	7A	1010719p	157.87				22	7A2	1127215p	34.38
22	7A2	1234579p	25.04				21	7A	1210957p	157.87				22	7A2	100019113p	34.38
22	7A2	2262225s	29.04				21	7A	988191s	157.87				22	7A2	1108467p	34.38
22	7A2	989078s	38.56	7A	7A_19		21	7A	1708004p	157.87	7A	na		22	7A2	2348884p	34.38
22	7A2	989084s	50.96	7A	na		21	7A	2253744s	157.88				22	7A2	1111725p	34.38
23	7B	1025489s	0				21	7A	1225056p	160.92				22	7A2	1221089p	34.38
23	7B	1090011p	11.15				21	7A	1102308p	160.92				22	7A2	1115541p	34.38
23	7B	1103744s	19.86				21	7A	1278689s	160.92				22	7A2	1103448p	34.38
23	7B	3020626p	19.86				21	7A	1217957p	160.92				22	7A2	1052769p	34.38
23	7B	1109521p	19.86				21	7A	1133556p	160.92				22	7A2	1221660s	37.55
23	7B	1151516p	19.86				21	7A	1714396p	160.92				22	7A2	1113265p	39.17
23	7B	1126816p	19.86				21	7A	996562s	166.35	7A	7A_235		22	7A2	1105840p	39.17
23	7B	1094506s	19.86	7A	na		21	7A	1011469s	175.67				22	7A2	1051483s	43.02
23	7B	1066885p	19.86				21	7A	100013752p	175.68				22	7A2	1218489s	47.81
23	7B	1091206s	21.48				21	7A	2253893s	175.68	7A	na		23	7B	1072804s	0
23	7B	1112978p	25.87				21	7A	1048625p	176.53				23	7B	1102660s	3.86
23	7B	2276286p	25.87				21	7A	1087941s	176.53				23	7B	986768s	5.14
23	7B	1214072p	26.67				21	7A	1239876p	178.11				23	7B	2253061s	7.75
23	7B	1220962s	29.94				21	7A	1080503p	179.72				23	7B	100000069p	18.76
23	7B	1109098p	33.16				21	7A	2257876s	186.4	7A	na		23	7B	1138630p	20.55
23	7B	993047s	33.16				21	7A	2277426s	192.69				23	7B	1250223p	31.1
23	7B	3023465p	33.16				21	7A	1059554s	195.22				23	7B	982174s	37.2
23	7B	1218666s	36.45				21	7A	1031337s	195.22				23	7B	1228547p	44.29
23	7B	1090738p	36.45				21	7A	1033260s	195.22				23	7B	100021254p	44.29
23	7B	1075318p	36.45				21	7A	1216788s	195.22				23	7B	1115248s	45.13
23	7B	1064776s	36.45	7D	na		21	7A	1110024p	195.22				23	7B	2256587p	45.13
23	7B	1210593p	36.45				21	7A	1279561p	198.37	7A	na		23	7B	1114281p	45.13
23	7B	1127229s	37.34	7B	na		21	7A	1042918s	202.91				23	7B	1695320p	45.13
23	7B	991111p	37.34	1B	na		21	7A	1205216s	207.83				23	7B	1058763s	46.91
23	7B	2253526s	37.34				21	7A	1093406s	215.01				23	7B	1079125p	46.91
23	7B	1064091s	40.24	7B	na		22	7A2	1221660s	0				23	7B	1123088p	46.91
23	7B	977084s	45.02				22	7A2	1105840p	5.97				23	7B	1108010p	47.65
23	7B	1049642s	49.79				22	7A2	1051483s	11.83				23	7B	1125126p	48.37
23	7B	100000998p	49.79				22	7A2	1218489s	19.33				23	7B	1389576p	49.11
23	7B	2258263p	49.79				22	7A2	2266522p	22.88				23	7B	1091813p	49.11
23	7B	1126423p	51.45				22	7A2	1216004s	29.95				23	7B	1236275p	49.85
23	7B	1091255s	51.45				22	7A2	1102198s	35.87				23	7B	1235731p	50.58
23	7B	100002277p	51.45				22	7A2	1267969p	40.16				23	7B	2354250p	50.58
23	7B	1074462p	52.29				22	7A2	1200977p	42.77				23	7B	1265521p	51.31
23	7B	1000124s	54.02				22	7A2	1045022p	42.77				23	7B	1068966p	51.31
23	7B	1087261s	55.83	5B	na		22	7A2	3023598s	42.77	7A	7A_6		23	7B	1116107p	51.31
23	7B	997618s	58.02	5B	na		22	7A2	1380911p	45.76				23	7B	1138201p	51.31
23	7B	1235203p	60.54				22	7A2	1218692s	48.85				23	7B	1265688p	51.31
23	7B	1121903p	64.95				22	7A2	1095792p	51.12				23	7B	1051716p	51.31
23	7B	978618p	64.95				22	7A2	1247172s	52.57				23	7B	1149311p	51.31
23	7B	1129545p	68.49				22	7A2	1234579p	54.99				23	7B	1090408p	51.31	7B	na
23	7B	1074787s	68.49	3D	na		22	7A2	1034822s	59.02	7A	7A_20		23	7B	1211379p	51.31
23	7B	1058250s	71.71				22	7A2	3064539p	59.76				23	7B	3025777p	51.31
23	7B	1059628s	73.15	5B	na		22	7A2	1204088p	59.76				23	7B	1102734p	51.31	5B	na
23	7B	2258978s	81.03				22	7A2	1253333p	60.6				23	7B	1125706p	53.4
23	7B	1112236s	82.47				22	7A2	989078s	63.11	7A	7A_19		23	7B	1088412p	54.4
23	7B	1203911p	85.15				22	7A2	1054354s	67.89	7A	na		23	7B	2251746p	57.32
23	7B	1106481p	85.15				22	7A2	1217575s	70.45				23	7B	1211047p	57.32
23	7B	988956s	85.15				22	7A2	984908s	71.53				23	7B	100002277p	58.33
23	7B	1216137p	85.15	7B	7B_57		22	7A2	1087468s	76.38	2B	na		23	7B	1283900p	58.33
23	7B	980253s	86.92				22	7A2	100000649p	77.88				23	7B	1107494p	59.31
23	7B	1019110s	92.08				22	7A2	1095843p	77.88				23	7B	1106247p	59.31
23	7B	2263161s	99.99				22	7A2	1062107s	77.88				23	7B	3024491p	63.24
23	7B	1003915s	105.93				23	7B	2292652p	0				23	7B	2275329p	67.87
23	7B	989977s	116.6				23	7B	1120959p	1.61				23	7B	2292781p	67.87
23	7B	1207507s	125.6				23	7B	1061383p	1.61				23	7B	1210593p	68.87
23	7B	1047178s	130.74				23	7B	1025489s	3.96				23	7B	991111p	69.86	1B	na
23	7B	1092702s	135.96				23	7B	1090011p	15.79				23	7B	1067578p	70.8
23	7B	1162183s	139.29				23	7B	1103744s	21.18				23	7B	1711249p	71.76
23	7B	1064485s	142.56	7B	7B_76		23	7B	1068044p	21.89				23	7B	1110765p	85.85	7B	na
23	7B	1089487s	150.88				23	7B	1138457p	21.89				23	7B	1204447p	99.18
23	7B	979150s	169.92				23	7B	986862p	21.89				23	7B	1089572p	100.2
23	7B	1020865s	171.13	7B	na		23	7B	1267528p	21.89				23	7B	1075318p	101.17
23	7B	100002117p	178.48				23	7B	1166087p	21.89				23	7B	1307397p	102.13
23	7B	1028758s	178.48	7B	7B_120		23	7B	100003580p	23.43				23	7B	988288p	102.13
23	7B	1139203p	179.15				23	7B	1109521p	23.43				23	7B	1233786p	102.13
23	7B	2293044s	182.03				23	7B	993047s	23.43				23	7B	1246762p	102.13
23	7B	1091870p	182.03	7B	7B_121		23	7B	1109098p	23.43				23	7B	1094506s	102.13	7A	na
23	7B	2275815p	182.03				23	7B	1218666s	28.18				23	7B	100001188p	102.13
23	7B	1202738p	200.53				23	7B	2265361p	30.04				23	7B	1110358p	104.66
23	7B	982174s	205.59				23	7B	1220962s	30.04				23	7B	1070139p	107.13
23	7B	982897p	212.08	7B	7B_127		23	7B	1128465p	40.16				23	7B	1066885p	107.13
23	7B	996476s	212.78				23	7B	1066885p	42.7				23	7B	1091206s	108.93
23	7B	1109742s	214.04				23	7B	100023728p	42.7				23	7B	1396242p	111.73
23	7B	1128830s	215.85				23	7B	1111557p	42.7				23	7B	1151516p	111.73
23	7B	1115248s	215.85				23	7B	2258899p	42.7	7B	7B_38		23	7B	2265361p	111.73
23	7B	1072021p	215.85				23	7B	1396242p	42.7				23	7B	1062244p	112.54
23	7B	1403639p	215.85				23	7B	1110358p	43.61				23	7B	1109098p	113.35
23	7B	1077942p	215.85				23	7B	1091206s	46.32				23	7B	1126816p	114.19
23	7B	100000069p	215.85				23	7B	1094506s	55.89	7A	na		23	7B	3023465p	115
23	7B	1258023p	215.85				23	7B	1216137p	55.89	7B	7B_57		23	7B	2258899p	115	7B	7B_38
23	7B	2256587p	216.65				23	7B	1157103p	55.89				23	7B	1267528p	115
23	7B	1227892s	220.5				23	7B	1073429s	64.62				23	7B	1103744s	115
23	7B	1251727p	220.5				23	7B	3021594p	72.04				23	7B	1202147p	115
23	7B	1695320p	244.27				23	7B	1084285p	72.04				23	7B	993047s	115
23	7B	1107476p	245.04				23	7B	1064091s	75.67	7B	na		23	7B	100003580p	116.33
24	7D	1305018s	0				23	7B	1000420p	77.54				23	7B	1102460p	116.33
24	7D	2244117p	0				23	7B	1234295p	79.44				23	7B	100001215p	117.7
24	7D	1161982s	0				23	7B	1235203p	81.42				23	7B	1123476p	117.7	7B	7B_39
24	7D	1128724p	0				23	7B	1125706p	82.38				23	7B	100000237p	117.7
24	7D	982902s	0				23	7B	1129545p	83.34				23	7B	1138457p	117.7
24	7D	1108083p	3.09				23	7B	1064776s	83.34	7D	na		23	7B	2277327p	131.05
24	7D	1191986p	3.09				23	7B	1107494p	83.34				23	7B	1025489s	132.76
24	7D	1109518p	3.09	7D	na		23	7B	2275239p	83.34				23	7B	1061383p	134.47
24	7D	1254737p	3.09				23	7B	1219566p	83.34				23	7B	3034029p	138.54
24	7D	1026339p	4.78				23	7B	100000387p	86.09				23	7B	993932p	142.65
24	7D	1140748p	6.47				23	7B	1075318p	87.02				23	7B	2277019p	144.19
24	7D	1232977p	7.33	7D	7D_5		23	7B	1049642s	88.94				23	7B	1218163p	147.21	5D	na
24	7D	1235804p	46.39				23	7B	988288p	91.74				24	7D	1022116s	0	7D	na
24	7D	994850s	49.79				23	7B	1307397p	92.67				24	7D	994906p	1.4	7D	7D_23
24	7D	2322454p	49.79				23	7B	2278084p	96.42				24	7D	1054974s	54.29	7D	7D_0
24	7D	983179s	49.79				23	7B	2275229p	98.29				24	7D	1104296p	60.61
24	7D	2339094p	50.6				23	7B	2253526s	100.12				24	7D	1109518p	66.03	7D	na
24	7D	1062711p	50.6				23	7B	2292781p	101.95				24	7D	1219656s	118.16	7D	na
24	7D	1123852p	50.6				23	7B	1127229s	104.79	7B	na		24	7D	1123852p	122.79
24	7D	1219656s	54.43	7D	na		23	7B	1206877p	108.59				24	7D	1206925p	143.33
24	7D	1124739p	56.78				23	7B	3024491p	108.59				24	7D	994850s	146.32
24	7D	979515s	105.68				23	7B	1110765p	108.59	7B	na		24	7D	1268645p	147.04
24	7D	1128310s	108.83				23	7B	100007400p	109.52				24	7D	983179s	147.04
24	7D	2292426p	117.07				23	7B	1089487s	110.52				24	7D	100001214p	147.04
24	7D	2243343p	123.43	7D	na		23	7B	1281506p	113.53				24	7D	1130975p	173.14	7D	na
24	7D	1243355s	130.82				23	7B	1028758s	127.23	7B	7B_120		25	NA1	1065789s	0
24	7D	987784s	145.66				23	7B	100002117p	128.62				25	NA1	1099195p	6.72
24	7D	1234431p	147.87	7D	na		23	7B	1016559s	128.62				25	NA1	1023128s	6.72
25	NA1	2262288s	0				23	7B	1139203p	129.28				25	NA1	100000772p	8.16
25	NA1	3024399p	2.46				23	7B	100003667p	129.28				25	NA1	1061385p	8.16
25	NA1	1023128s	2.46				23	7B	1087658p	129.28				25	NA1	1068453s	9.68
25	NA1	1087923p	2.46				23	7B	1207996p	129.28				25	NA1	1069206s	13.32
25	NA1	1061385p	2.46				23	7B	2275815p	129.28				25	NA1	1201087p	13.32
25	NA1	1069206s	5.51				23	7B	1069099p	129.28				25	NA1	1228105p	13.32
25	NA1	1068453s	10.26				23	7B	1133404p	134.66				25	NA1	2262288s	18.06
26	NA2	1093835s	0				23	7B	2276807p	134.66				25	NA1	100006039p	23.8
26	NA2	1109361p	2.51				23	7B	1403639p	136.4				26	NA2	1093835s	0
26	NA2	1265404p	2.51				23	7B	1320707p	138.17				26	NA2	100000543p	1.58
26	NA2	1106221p	3.38				23	7B	1120708p	140.73				26	NA2	1117152p	2.4
26	NA2	1129084p	4.27				23	7B	1253168p	141.55				26	NA2	1265382p	3.22
26	NA2	100000543p	5.13				23	7B	1258009p	142.41				26	NA2	1113542p	4.03
26	NA2	1265382p	5.96				23	7B	1113156p	143.27				26	NA2	1121993p	4.85
26	NA2	1127434p	6.83				23	7B	1216073p	144.94				26	NA2	1125572s	5.62
26	NA2	1125572s	7.68				23	7B	100029090p	145.73				26	NA2	100010434p	7.97
26	NA2	1117152p	8.53				23	7B	3034479p	146.53				26	NA2	993147p	13.96
27	NA3	1105771p	0				23	7B	100011648p	147.32				26	NA2	1262957p	14.8
27	NA3	1768591p	0.77				23	7B	1115248s	148.08				26	NA2	1201693p	15.62
27	NA3	1092541p	1.56				23	7B	100021254p	148.89				26	NA2	994918s	16.45
27	NA3	1270430p	15.13				23	7B	1252655p	152.39				27	NA3	1105771p	0
27	NA3	100015770p	16.73				23	7B	982174s	161.64				27	NA3	1768591p	0
							23	7B	100003060p	166.45				27	NA3	1054627s	11.59
							23	7B	1250223p	171.4				27	NA3	1008751s	13.76
							23	7B	982234p	171.4				27	NA3	1695811s	16.29
							23	7B	1077942p	173.02				27	NA3	1263501s	17.73
							23	7B	1072945p	178.69				27	NA3	1130600s	22.11
							23	7B	1102660s	178.69				27	NA3	2254453s	26.86
							23	7B	1080449p	178.69				27	NA3	988567s	29.03
							23	7B	2253061s	179.4				27	NA3	Xbarc180	36.4
							23	7B	1058955p	182.25				27	NA3	100000309p	45.51
							23	7B	986768s	185.19				27	NA3	1233056p	45.51
							23	7B	1072804s	194.38				27	NA3	1679463p	45.51
							23	7B	1105214p	195.78				27	NA3	1046748p	45.51
							23	7B	100014185p	195.78				27	NA3	1099252p	47.13
							23	7B	1225979p	196.48				27	NA3	100012725p	50.37
							23	7B	1051354p	196.48				27	NA3	3022143p	50.37
							23	7B	1116107p	196.48				27	NA3	100016252p	50.37
							23	7B	1259613p	196.48				27	NA3	987136p	50.37
							23	7B	1265411p	196.48				27	NA3	1139318p	50.37
							23	7B	3028292p	196.48				27	NA3	1061128p	52.06
							23	7B	100000451p	196.48				27	NA3	1268417p	52.06
							23	7B	1068966p	196.48				27	NA3	1028020s	56.51
							23	7B	3021465p	196.48
							23	7B	1389576p	198
							23	7B	1265383p	198.73
							23	7B	1265394p	198.73
							23	7B	2354250p	199.48
							23	7B	2278143p	201.01
							23	7B	1125126p	201.79
							23	7B	1123088p	202.58
							23	7B	1260179p	204.89	7B	na
							23	7B	3034274p	205.64
							23	7B	1266724p	205.64
							23	7B	1091813p	206.43
							23	7B	1228183p	206.43
							23	7B	1058763s	206.43
							23	7B	1107476p	208.91
							24	7D	1130975p	0	7D	na
							24	7D	1206925p	20.49
							24	7D	100001214p	22.12
							24	7D	1268645p	24.53
							24	7D	2322454p	25.34
							24	7D	983179s	26.1
							24	7D	1265735p	26.87
							24	7D	994850s	26.87
							24	7D	1219656s	49.41	7D	na
							24	7D	1101488s	58.05
							24	7D	1109518p	113	7D	na
							24	7D	1089350p	113
							24	7D	1054974s	115.76	7D	7D_0
							24	7D	1082876p	115.76
							24	7D	981105s	115.76	7D	7D_1
							25	NA1	2262288s	0
							25	NA1	1089944p	0
							25	NA1	1068453s	0
							25	NA1	1023128s	0
							25	NA1	100000772p	0.72
							25	NA1	1061385p	1.48
							25	NA1	3024399p	1.48
							25	NA1	1075700p	1.48
							25	NA1	2258533p	2.26
							25	NA1	1279355p	2.26
							25	NA1	979505p	2.26	5A	na
							25	NA1	1087923p	2.26
							25	NA1	1201087p	2.26
							25	NA1	1069206s	4.58
							26	NA2	1280128p	0
							26	NA2	100000272p	0.87
							26	NA2	1275794p	1.71
							26	NA2	1266618p	2.56
							26	NA2	1109361p	2.56
							26	NA2	1010107p	3.4
							26	NA2	1125572s	4.98
							26	NA2	1093835s	6.48
							26	NA2	1113355p	8.92
							26	NA2	993147p	11.5
							26	NA2	1262957p	12.33
							26	NA2	2276267p	13.15
							26	NA2	1070811p	13.97
							26	NA2	2276044p	13.97
							26	NA2	100001878p	14.77
							26	NA2	1390971p	15.59
							26	NA2	1229550p	18.14
							27	NA3	1139318p	0
							27	NA3	1131835p	0
							27	NA3	1046748p	0
							27	NA3	1099252p	0
							27	NA3	100015770p	0
							27	NA3	1130600s	1.74
							27	NA3	1078477p	1.74
							27	NA3	1008751s	1.74
							27	NA3	1233375p	1.74
							27	NA3	988567s	1.74
							27	NA3	1695811s	2.82
							27	NA3	1054627s	2.82
							27	NA3	1263501s	3.17
							27	NA3	1142285p	3.95
							27	NA3	2254453s	4.73
							27	NA3	1081102p	5.5	5A	na
							27	NA3	1768591p	5.5
							27	NA3	995502s	9.66
							27	NA3	1233238s	21.86
